# Supplementary material for: Field Trials and Baking Studies of Ultra‐Low Asparagine, Genome Edited (CRISPR/Cas9) and Mutant (TILLING) Wheat
Source: Plant Biotechnol J. 2026 Apr 1;24(7):4704–15. doi: 10.1111/pbi.70661 (PMC13278543; doi:10.1111/pbi.70661)
Supplement: Supplementary file 1 — Appendix S1: CRISPR/Cas9 editing in TaASN1 genes of Line 59. Appendix S2: Trial layouts for 2318 and 2418. Appendix S3: Yield of grain from field trials 2318 and 2418, with statistical analysis. Appendix S4: Thousand grain weight (TGW) of grain from field trials 2318 and 2418, with statistical analysis. Appendix S5: Total nitrogen (N) (%) in grain from field trials 2318 and 2418, with statistical analysis. Appendix S6: Total carbon (C) (%) in grain from field trials 2318 and 2418, with statistical analysis. Appendix S7: Total sulphur (S) (parts per million [ppm]) in grain from field trials 2318 and 2418, with statistical analysis. Appendix S8: Free amino acid concentrations (mmol/kg) in grain harvested from the 2318 field trial. Appendix S9: Free amino acid concentrations (mmol/kg) in grain harvested from the 2418 field trial. Appendix S10: Statistical analysis of free asparagine concentrations (mmol/kg) from the 2318 and 2418 field trials. Appendix S11: Bread/toast colour L*a*b*. Appendix S12: Acrylamide formed in bread and toast, with statistical analysis. Appendix S13: Free asparagine concentration versus acrylamide in T0 and T2 bread/toast. Appendix S14: Bread and toast acrylamide versus colour L*. Appendix S15: Acrylamide formed in biscuits, with statistical analysis. Appendix S16: Free asparagine concentration versus acrylamide in biscuits. Appendix S17: Biscuit colour L*a*b*. [file PBI-24-4704-s001.xlsx]

## Sheet: 1. Title page
Field trials and baking studies of ultra-low asparagine, genome edited (CRISPR/Cas9) and mutant (TILLING) wheat
Navneet Kaura, Sarah Raffana, Suzanne J. Clarkb, Shpresa Musac, Katharina Scherfc, d, J. Stephen Elmoree, Tanya Y. Curtisf, Emma Honanf and Nigel G. Halforda1
aRothamsted Research, Harpenden AL5 2JQ, United Kingdom
bIntelligent Data Ecosystems, Rothamsted Research, Harpenden AL5 2JQ, United Kingdom
cDepartment of Bioactive and Functional Food Chemistry, Institute of Applied Biosciences, Karlsruhe Institute of Technology (KIT) Karlsruhe, 76131, Germany
dLeibniz Institute for Food Systems Biology & School of Life Sciences, Technical University of Munich, Freising, 85354, Germany
eDepartment of Food and Nutritional Sciences, University of Reading, Whiteknights, Reading RG6 6DZ, United Kingdom
fCurtis Analytics Limited, Lab SG 033B, Ground Floor, East Block, Building 500, Discovery Park, Ramsgate Road, Sandwich, Kent CT13 9FE, United Kingdom
Supplementary Data
Sheet 1. Title Page
Sheet 2. CRISPR/Cas9 editing in TaASN1 genes of Line 59
Sheet 3. Trial layouts for 2318 and 2418
Sheet 4. Yield of grain from field trials 2318 and 2418, with statistical analysis
Sheet 5. Thousand grain weight (TGW) of grain from field trials 2318 and 2418, with statistical analysis
Sheet 6. Total nitrogen (N) (%) in grain from field trials 2318 and 2418, with statistical analysis
Sheet 7. Total carbon (C) (%) in grain from field trials 2318 and 2418, with statistical analysis
Sheet 8. Total sulphur (S) (parts per million (ppm)) in grain from field trials 2318 and 2418, with statistical analysis
Sheet 9. Free amino acid concentrations (mmol/kg) in grain harvested from the 2318 field trial
Sheet 10. Free amino acid concentrations (mmol/kg) in grain harvested from the 2418 field trial
Sheet 11. Statistical analysis of free sparagine concentrations (mmol/kg) from the 2318 and 2418 field trials.
Sheet 12. Bread/toast colour L*a*b*
Sheet 13. Acrylamide formed in bread and toast, with statistical analysis
Sheet 14. Free asparagine concentration vs acrylamide in T0 and T2 bread
Sheet 15. Bread and toast acrylamide versus colour L*
Sheet 16. Acrylamide formed in biscuits, with statistical analysis
Sheet 17. Free asparagine concentration vs acrylamide in biscuits
Sheet 18. Biscuit colour L*a*b*

## Sheet: 2. CRISPRCas9 editing in TaASN1
CRISPR/Cas9 editing in TaASN1 genes of Line 59
TaASN-A1
Wheat cv Cadenza A genome TaASN1 gene (TaASN-A1)
Ensembl Plants TraesCS5A02G153900
The nucleotide sequence is from the ATG translation start codon in the first exon of the gene. The gRNA3 binding site is underlined. The single nucleotide (T) insertion in the corresponding gene of Line 59 is shown in red.
1 ATGTGCGGCATACTGGCGGTGCTGGGCTGCGCCGATGACACCCAGGGGAAGAGAGTGCGC
61 GTGCTCGAGCTCTCGCGCAGGCTCAAGCACCGCGGCCCCGACTGGAGCGGCATGCACCAG
121 GTCGGCGACTGCTACCTCTCCCACCAGCGCCTCGCCATCATCGACCCTGCCTCTGTGCGAC
181 CAGCCCCTCTACAACGAGGACAAGTCCATCGTCGTCACTGTGAATGGAGAGATCTACAAC
TaASN-B1
Wheat cv Cadenza B genome TaASN1 gene (TaASN-B1).
Ensembl Plants TraesCS5B02G152600.
The nucleotide sequence is from the ATG translation start codon in the first exon of the gene. The gRNA3 binding site is underlined.
The 36 bp deletion in the TaASN-B1 gene of Line 59 is shown in red.
1 ATGTGCGGCATACTGGCGGTGCTGGGCTGCGCTGATGACACCCAAGGGAAGAGAGTGCGC
61 GTGCTTGAGCTCTCGCGCAGGCTCAAGCACCGCGGCCCCGACTGGAGCGGCATGCACCAG
121 GTTGGCGACTGCTACCTCTCCCACCAGCGCCTCGCCATCATCGACCCTGCCTCTGGCGAC
181 CAGCCGCTCTACAACGAGGACAAGTCCATCGTCGTCACAGTGAATGGAGAGATCTACAAC
TaASN-D1 is not edited in Line 59.

## Sheet: 3. Trial layouts
Trial layouts
The CRISPR lines are shown in red, and are lines 178.35, 23.60, 23.75, 59.26 and 59.84. The other lines (shown in black) are controls (varieties Claire and Cadenza) and TILLING lines (TILLING 1 AB, 2AB and ABD).
The yellow squares and red arrows in the 2418 plan indicate the drilling pattern.
Trial 2318.
Trial 2418.

## Sheet: 4. Yield
Yield data for trials 2318 and 2418, with statistical analysis
2318					2418
Plot	Genotype	Grain yield @ 85% dry matter(t/ha)	Grain dry matter (%)		Plot	Genotype	Grain yield @ 85% dry matter(t/ha)	Grain dry matter (%)
1	Cadenza	8.29673	87.9085		1	TILLING ABD	4.96478	86.075
2	Claire	7.9847	87.4279		2	Claire	7.44894	86.025
3	TILLING 1 AB	6.32105	87.8136		3	L23.75	4.69862	85.65
4	L59.26	8.39933	87.6402		4	L178.35	6.23691	85.775
5	L23.75	9.0899	87.9205		5	TILLING 2 AB	4.77014	85.8625
6	Claire	7.84139	88.1616		6	L178.35	6.32322	86.975
7	TILLING 1 AB	6.78797	87.5437		7	Claire	7.49597	85.9625
8	TILLING 2 AB	7.14372	87.626		8	Cadenza	6.39697	87.0375
9	Claire	7.10992	87.5155		9	Cadenza	6.20706	86.4
10	L23.60	7.69133	87.9174		10	TILLING 1 AB	5.12194	86.3375
11	L59.26	8.57449	88.7617		11	L59.26	6.63548	86.5375
12	TILLING ABD	8.00487	87.5234		12	Claire	7.15473	87.225
13	Cadenza	9.0606	87.6278		13	L59.26	6.5054	86.5375
14	L23.75	8.22121	86.5192		14	L59.84	5.96496	84.9625
15	TILLING ABD	7.09171	87.6203		15	L178.35	6.51841	86.025
16	L59.26	9.52357	87.6719		16	Claire	6.79311	86.3125
17	TILLING ABD	6.09572	85.3679		17	L59.84	7.74719	85.3875
18	L178.35	8.26942	87.9644		18	L178.35	7.68057	87.025
19	Claire	6.4203	87.6276		19	Claire	8.2146	86.2125
20	L23.75	7.74092	88.0566		20	TILLING 1 AB	ND
21	L178.35	9.19719	87.6651		21	Claire	6.55578	87.5375
22	TILLING 2 AB	6.38518	87.7747		22	L23.75	5.38125	86.0625
23	Claire	9.01517	87.4279		23	TILLING 1 AB	5.27699	86.2125
24	Cadenza	9.44574	87.8273		24	TILLING 2 AB	4.86554	85.8625
25	L59.84	8.50292	87.2923		25	L23.75	7.31682	86.3125
26	TILLING 1 AB	6.00076	87.6344		26	Cadenza	8.35121	86.8125
27	L178.35	8.65941	87.8671		27	TILLING 2 AB	6.75661	86.725
28	Claire	7.74753	87.3846		28	L59.26	8.23619	86.5875
29	Claire	8.71491	87.4922		29	TILLING 1 AB	4.11099	85.1125
30	L23.60	8.53288	87.9243		30	TILLING ABD	4.07902	85.6875
31	L59.84	9.08691	87.7067		31	Cadenza	6.90702	84.7
32	TILLING 1 AB	6.799	87.5629		32	L23.60	ND
33	L23.60	8.84396	87.7513		33	Claire	9.65201	85.75
34	L59.84	8.59451	87.7518		34	L59.26	8.27355	87.1
35	L23.75	8.45336	87.7551		35	TILLING ABD	6.31578	87.2125
36	Cadenza	7.62537	87.5668		36	L23.60	7.83286	86.6125
37	L59.84	9.25754	87.4953		37	Cadenza	7.6706	88.3625
38	L59.26	8.65811	87.9317		38	TILLING 2 AB	6.9092	88.35
39	L178.35	9.79889	87.7085		39	L23.60	7.8326	87.5375
40	Claire	9.11056	87.7688		40	L178.35	7.90575	87.45
41	TILLING 2 AB	6.11955	87.2593		41	TILLING 2 AB	7.059	86.7375
42	Cadenza	8.53379	87.3358		42	TILLING ABD	7.34377	86.675
43	TILLING ABD	6.90935	87.547		43	L59.84	8.30369	87.4875
44	L59.84	8.86026	87.8561		44	Cadenza	8.07973	87.4875
45	TILLING 2 AB	7.02441	87.4954		45	L23.60	7.71848	88.625
46	Cadenza	9.31697	87.831		46	Claire	9.32562	87.9125
47	L23.60	9.11044	87.8507		47	L59.84	8.96593	87.375
48	L178.35	9.39238	87.9548		48	TILLING 1 AB	6.07491	87.4375
49	L23.75	7.33519	87.7128		49	L23.60	8.3735	87.85
50	L59.26	8.17669	87.587		50	L23.75	8.00346	87.9375
51	Cadenza	7.50182	87.6502		51	Cadenza	8.54287	88.275
52	TILLING 2 AB	6.05806	87.7592		52	L59.84	7.79858	87.7125
53	TILLING ABD	8.02008	87.6375		53	L23.75	7.1811	87.5
54	TILLING 1 AB	6.77524	87.8112		54	Cadenza	ND
55	Cadenza	9.23015	87.9427		55	TILLING ABD	ND
56	L23.60	8.7867	87.867		56	L59.26	7.18987	87.7
Statistical analysis
Analysis of yield (tonnes/ha) at 85% dry matter, from the 2023 and 2024 field experiments. Analyses were performed for each trial separately and then the data from both trials were combined to assess consistency of contrasts/comparisons between years.
Results for various nested line contrasts and trial x contrast interactions are provided: Mean = predicted mean from linear mixed model (LMM); SEM = standard error of the predicted mean;
SED = standard error of the difference between two predicted means; n.d.f. = numerator degrees of freedom, d.d.f. = denominator degrees of freedom; P = observed probability associaed with F-statistic.
Yield missing from 3 plots in 2418 due to harvest issues. Yield for 1 other plot removed as outlier in preliminary analysis. Analyses (2418 and 2318/2418 combined) therefore each have 4 missing values.
	2318
Nested contrast / comparison	Mean	SEM	SED (*Avg. SED)	F-statistic	n.d.f., d.d.f.	P
Combined GE lines (incl. Cadenza control)	8.677	0.4412	0.1247	148.27	1, 33.4	<0.001
Combined non-GE lines (incl. Claire control)	7.056	0.4445						t-tests are approximate
Cadenza	8.613	0.4622	0.1825	0.05	1, 32.5	0.816
Combined GE lines (178.35, 23.60, 23.75, 59.26, 59.84)	8.689	0.4432
178.35	8.973	0.4796	0.2348*	3.06	2, 36.9	0.059
Combined 2ABD lines (23.60, 23.75)	8.406	0.457					Combined lines 23.60, 23.75 vs Cadenza	t 33.6 =	0.972	P =	0.3381
Combined 1,2ABD lines (59.26, 59.84)	8.831	0.457					Combined lines 59.26, 59.84 vs Cadenza	t 33.6 =	-1.022	P =	0.3141
23.60	8.492	0.4796	0.2916	0.4	1, 40.7	0.532
23.75	8.32	0.4797
59.26	8.758	0.4796	0.291	0.25	1, 41.0	0.62
59.84	8.905	0.4796
Claire	7.996	0.4622	0.1966	41.03	1, 32.5	<0.001
Combined TILLING lines (ABD, 1AB, 2AB)	6.743	0.4493
Combined TILLING AB lines (1AB, 2AB)	6.451	0.457	0.2519	12.06	1, 39.2	0.001	Combined TILLING AB lines vs Claire	t 35.4 =	7.249	P =	0	(< 0.001)
TILLING ABD	7.326	0.4796					TILLING ABD vs Claire	t 35.4 =	2.582	P =	0.014121
TILLING 1AB	6.446	0.4797	0.2911	0	1, 41.3	0.974
TILLING 2AB	6.456	0.4796
	2418
Nested contrast / comparison	Mean	SEM	SED (*Avg. SED)	F-statistic	n.d.f., d.d.f.	P
Combined GE lines (incl. Cadenza control)	7.137	0.338	0.1205	8.65	1, 24.0	0.007
Combined non-GE lines (incl. Claire control)	6.387	0.3433
Cadenza	7.352	0.3626	0.1728	11.6	1, 24.3	0.002
Combined GE lines (178.35, 23.60, 23.75, 59.26, 59.84)	7.094	0.3403
178.35	7.345	0.3779	0.2123*	3.48	2, 24.2	0.047
Combined 2ABD lines (23.60, 23.75)	6.725	0.3571					Combined lines 23.60, 23.75 vs Cadenza	t 23.9 =	3.105	P =	0.0048
Combined 1,2ABD lines (59.26, 59.84)	7.339	0.3528					Combined lines 59.26, 59.84 vs Cadenza	t 23.9 =	0.065	P =	0.9486
23.60	6.982	0.3897	0.2845	1.56	1, 25.4	0.222
23.75	6.467	0.379
59.26	7.414	0.3769	0.2678	1.41	1, 24.9	0.246
59.84	7.265	0.3779
Claire	8.181	0.3575	0.1786	178.06	1, 24.2	<0.001
Combined TILLING lines (ABD, 1AB, 2AB)	5.789	0.3501
Combined TILLING AB lines (1AB, 2AB)	5.828	0.3577	0.2437	0.38	1, 24.0	0.545	Combined TILLING AB lines vs Claire	t 23.8 =	12.259	P =	0	(< 0.001)
TILLING ABD	5.711	0.3891					TILLING ABD vs Claire	t 23.8 =	9.955	P =	0	(< 0.001)
TILLING 1AB	5.606	0.3908	0.28	2.52	1, 24.8	0.125
TILLING 2AB	6.05	0.3772
	Combined			Contrast main effect			Trial x contrast interaction
Nested contrast / comparison	Mean	SEM	SED (*Avg. SED)	F-statistic	n.d.f., d.d.f.	P	F-statistic	n.d.f., d.d.f.	P
Combined GE lines (incl. Cadenza control)	7.907	0.2779	0.0867	108.35	1, 54.1	<0.001	37.06	1, 57.2	<0.001
Combined non-GE lines (incl. Claire control)	6.722	0.2808
Cadenza	7.982	0.2937	0.1257	4.75	1, 54.6	0.034	2.52	1, 56.4	0.118
Combined GE lines (178.35, 23.60, 23.75, 59.26, 59.84)	7.892	0.2794
178.35	8.159	0.3053	0.1583*	5.66	2, 55.3	0.006	0.23	2, 60.3	0.793
Combined 2ABD lines (23.60, 23.75)	7.565	0.29								Combined lines 23.60, 23.75 vs Cadenza	t 53.8 =	2.843	P =	0.0063
Combined 1,2ABD lines (59.26, 59.84)	8.085	0.2887								Combined lines 59.26, 59.84 vs Cadenza	t 53.8 =	-0.707	P =	0.4828
23.60	7.737	0.309	0.2037	2.55	1, 61.8	0.116	0.57	1, 63.2	0.452
23.75	7.393	0.3057
59.26	8.086	0.305	0.1977	0.18	1, 59.2	0.669	0.67	1, 64.1	0.417
59.84	8.085	0.3053
Claire	8.089	0.2922	0.1328	217.68	1, 53.4	<0.001	17.61	1, 56.6	<0.001
Combined TILLING lines (ABD, 1AB, 2AB)	6.266	0.2848
Combined TILLING AB lines (1AB, 2AB)	6.139	0.2902	0.1752	3.71	1, 58.5	0.059	8.29	1, 60.6	0.006	Combined TILLING AB lines vs Claire	t 55.1 =	13.591	P =	0	(< 0.001)
TILLING ABD	6.519	0.3088								TILLING ABD vs Claire	t 55.1 =	8.745	P =	0	(< 0.001)
TILLING 1AB	6.026	0.3094	0.202	2.45	1, 60.7	0.123	1.16	1, 63.1	0.286
TILLING 2AB	6.253	0.3051

## Sheet: 5. TGW
Thousand grain weight (TGW) data (g) for the 2318 and 2418 field trials, with statistical analysis
Data is given for each plot for each genotype (5 plots for each genotype apart from Claire and Cadenza, for which there were 8 plots)
2318												2418
L23.75	L23.60	L59.84	L59.26	L178.35	TILLING 2 AB	TILLING ABD	TILLING 1 AB	Claire	Cadenza			L23.75	L23.60	L59.84	L59.26	L178.35	TILLING 1 AB	TILLING 2AB	TILLING ABD	Claire	Cadenza
39.43	37.07	40.65	35.24	39.95	48.27	40.55	57.04	42.36	52.75			48	47.2	47.2	52	48	48.5	44.5	40.5	49	55
40.28	37.33	38.35	40.86	47.36	48.58	37.92	34.47	41.25	58.33			46.4	51	49.6	49	52	50	44.6	41	53.5	55
41.39	36	40.2	40.28	37.44	46.4	46.43	40.35	43.83	48.46			50.8	49.8	50.6	53.4	47.2	46.8	46.2	44.2	47.4	54.8
47.08	43.67	40.15	39.44	43.63	34.7	41.92	47.53	34.92	45.83			50	49.6	53.4	51.6	46.4	45	46.6	44.2	46.8	53.2
40.92	49.4	40.01	38.7	40.48	42.35	39.05	49.23	48.58	53.55			50.8	49.8	53	47.8	50	52.2	43.8	ND	51.2	54
								37.76	44.02											53.2	57
								54.24	54.13											55.6	55.4
								39.69	42.88											54.6	51.6
Statistical analysis
Analysis of thousand grain weight (TGW, g) from the 2023 and 2024 field experiments. Analyses were performed for each trial separately and then the data from both trials were combined to assess consistency of contrasts/comparisons between years.
Results for various nested line contrasts and trial x contrast interactions are provided: Mean = predicted mean from linear mixed model (LMM);
SEM = standard error of the predicted mean; SED = standard error of the difference between two predicted means; n.d.f. = numerator degrees of freedom, d.d.f. = denominator degrees of freedom; P = observed probability associaed with F-statistic.
	2318
Nested contrast / comparison	Mean	SEM	SED (*Avg. SED)	F-statistic	n.d.f., d.d.f.	P
Combined GE lines and Cadenza	42.18	0.9043	1.415	0.12	1, 46	0.732
Combined TILLING lines and Claire	43.45	1.089						t-tests are approximate
Cadenza	49.99	1.809	2.078	20.38	1, 46	<0.001
Combined GE lines (178.35, 23.60, 23.75, 59.26, 59.84)	40.61	1.0231
178.35	41.77	2.288	2.631*	0.49	2, 46	0.613
Combined 2ABD lines (23.60, 23.75)	41.26	1.618					Combined lines 23.60, 23.75 vs Cadenza	t 46.0 =	3.6	P =	0.0008
Combined 1,2ABD lines (59.26, 59.84)	39.39	1.618					Combined lines 59.26, 59.84 vs Cadenza	t 46.0 =	4.371	P =	0.0001	(< 0.001)
23.60	40.69	2.288	3.235	0.12	1, 46	0.729
23.75	41.82	2.288
59.26	38.9	2.288	3.235	0.09	1, 46	0.766
59.84	39.87	2.288
Claire	42.83	1.809	2.24	0.14	1, 46	0.715
Combined TILLING lines (ABD, 1AB, 2AB)	43.65	1.3209
Combined TILLING AB lines (1AB, 2AB)	44.89	1.618	2.802	1.76	1, 46	0.191	Combined TILLING AB lines vs Claire	t 46.0 =	-0.8503	P =	0.3996
TILLING ABD	41.17	2.288					TILLING ABD vs Claire	t 46.0 =	0.5674	P =	0.5732
TILLING 1AB	45.72	2.288	3.235	0.26	1, 46	0.609
TILLING 2AB	44.06	2.288
	2418
Nested contrast / comparison	Mean	SEM	SED (*Avg. SED)	F-statistic	n.d.f., d.d.f.	P
Combined GE lines and Cadenza	50.55	0.5087	0.481	56.13	1, 35.4	<0.001
Combined TILLING lines and Claire	46.86	0.5487
Cadenza	54.33	0.737	0.704	51.3	1, 35.3	<0.001
Combined GE lines (178.35, 23.60, 23.75, 59.26, 59.84)	49.8	0.5334
178.35	49.25	0.891	0.912*	2.25	2, 36.3	0.12
Combined 2ABD lines (23.60, 23.75)	49.07	0.686					Combined lines 23.60, 23.75 vs Cadenza	t 35.3 =	6.454	P =	0	(< 0.001)
Combined 1,2ABD lines (59.26, 59.84)	50.81	0.686					Combined lines 59.26, 59.84 vs Cadenza	t 35.3 =	4.253	P =	0.0001	(< 0.001)
23.60	48.73	0.89	1.135	0.57	1, 36.9	0.456
23.75	49.4	0.891
59.26	51	0.891	1.136	0.39	1, 37.0	0.534
59.84	50.62	0.891
Claire	51.52	0.738	0.758	63.03	1, 35.3	<0.001
Combined TILLING lines (ABD, 1AB, 2AB)	45.31	0.6031
Combined TILLING AB lines (1AB, 2AB)	46.66	0.686	0.983	16.9	1, 36.9	<0.001	Combined TILLING AB lines vs Claire	t 35.8 =	5.938	P =	0	(< 0.001)
TILLING ABD	42.61	0.891					TILLING ABD vs Claire	t 35.8 =	8.781	P =	0	(< 0.001)
TILLING 1AB	48.76	0.892	1.138	13.68	1, 37.1	<0.001
TILLING 2AB	44.55	0.891
	Combined			Contrast main effect			Trial x contrast interaction
Nested contrast / comparison	Mean	SEM	SED (*Avg. SED)	F-statistic	n.d.f., d.d.f.	P	F-statistic	n.d.f., d.d.f.	P
Combined GE lines and Cadenza	46.37	0.5188	0.7474	48.76	1, 43.5	<0.001	7.14	1, 56.3	0.01
Combined TILLING lines and Claire	45.15	0.6097
Cadenza	52.16	0.977	1.097	67.6	1, 43.5	<0.001	4.77	1, 56.2	0.033
Combined GE lines (178.35, 23.60, 23.75, 59.26, 59.84)	45.21	0.5769
178.35	45.51	1.228	1.392*	1.4	2, 45.0	0.258	1.42	2, 56.7	0.251
Combined 2ABD lines (23.60, 23.75)	45.16	0.8786								Combined lines 23.60, 23.75 vs Cadenza	t 43.5 =	5.47	P =	0	(< 0.001)
Combined 1,2ABD lines (59.26, 59.84)	45.1	0.8785								Combined lines 59.26, 59.84 vs Cadenza	t 43.5 =	5.51	P =	0	(< 0.001)
23.60	44.71	1.227	1.714	0.68	1, 46.0	0.413	0.02	1, 56.9	0.898
23.75	45.61	1.228
59.26	44.95	1.228	1.715	0.25	1, 46.1	0.617	0.16	1, 57.0	0.692
59.84	45.24	1.228
Claire	47.17	0.977	1.182	54.22	1, 43.4	<0.001	8.82	1, 56.2	0.004
Combined TILLING lines (ABD, 1AB, 2AB)	44.48	0.726
Combined TILLING AB lines (1AB, 2AB)	45.78	0.8786	1.485	18.73	1, 45.9	<0.001	0.01	1, 56.9	0.912	Combined TILLING AB lines vs Claire	t 44.3 =	1.091	P =	0.281
TILLING ABD	41.89	1.228								TILLING ABD vs Claire	t 44.3 =	3.42	P =	0.0014
TILLING 1AB	47.24	1.228	1.715	13.02	1, 46.3	<0.001	0.55	1, 57.0	0.461
TILLING 2AB	44.31	1.228

## Sheet: 6. Total N
Total nitrogen (N) (%) in grain from field trials 2318 and 2418, with statistical analysis
2318				2418
Plot	Genotype	%N		Plot	Genotype	%N
1	Cadenza	2.17		1	TILLING ABD	2.533
2	Claire	1.946		2	Claire	2.326
3	TILLING 1 AB	2.255		3	L23.75	2.732
4	L59.26	2.177		4	L178.35	2.503
5	L23.75	2.22		5	TILLING 2 AB	2.46
6	Claire	2.051		6	L178.35	2.521
7	TILLING 1 AB	2.178		7	Claire	2.315
8	TILLING 2 AB	2.126		8	Cadenza	2.851
9	Claire	1.923		9	Cadenza	2.831
10	L23.60	2.13		10	TILLING 1 AB	2.579
11	L59.26	2.13		11	L59.26	2.601
12	TILLING ABD	2.029		12	Claire	2.407
13	Cadenza	2.094		13	L59.26	2.554
14	L23.75	2.197		14	L59.84	2.434
15	TILLING ABD	2.213		15	L178.35	2.58
16	L59.26	2.127		16	Claire	2.395
17	TILLING ABD	2.242		17	L59.84	2.65
18	L178.35	2.133		18	L178.35	2.399
19	Claire	2.06		19	Claire	2.313
20	L23.75	2.166		20	TILLING 1 AB	2.565
21	L178.35	2.09		21	Claire	2.338
22	TILLING 2 AB	2.107		22	L23.75	2.76
23	Claire	1.866		23	TILLING 1 AB	2.482
24	Cadenza	2.185		24	TILLING 2 AB	2.42
25	L59.84	2.108		25	L23.75	2.714
26	TILLING 1 AB	2.23		26	Cadenza	2.673
27	L178.35	2.179		27	TILLING 2 AB	2.281
28	Claire	2.034		28	L59.26	2.628
29	Claire	1.998		29	TILLING 1 AB	2.58
30	L23.60	2.169		30	TILLING ABD	2.488
31	L59.84	2.056		31	Cadenza	2.716
32	TILLING 1 AB	2.215		32	L23.60	2.601
33	L23.60	2.15		33	Claire	2.324
34	L59.84	2.122		34	L59.26	2.47
35	L23.75	2.195		35	TILLING ABD	2.293
36	Cadenza	2.156		36	L23.60	2.703
37	L59.84	2.118		37	Cadenza	2.772
38	L59.26	2.108		38	TILLING 2 AB	2.365
39	L178.35	2.089		39	L23.60	2.614
40	Claire	2.037		40	L178.35	2.56
41	TILLING 2 AB	2.086		41	TILLING 2 AB	2.483
42	Cadenza	2.161		42	TILLING ABD	2.305
43	TILLING ABD	2.487		43	L59.84	2.473
44	L59.84	2.996		44	Cadenza	2.807
45	TILLING 2 AB	3.361		45	L23.60	2.676
46	Cadenza	3.533		46	Claire	2.22
47	L23.60	3.437		47	L59.84	2.491
48	L178.35	2.965		48	TILLING 1 AB	2.435
49	L23.75	2.456		49	L23.60	2.582
50	L59.26	2.219		50	L23.75	2.521
51	Cadenza	2.222		51	Cadenza	2.669
52	TILLING 2 AB	2.17		52	L59.84	2.67
53	TILLING ABD	2.019		53	L23.75	2.79
54	TILLING 1 AB	2.244		54	Cadenza	2.589
55	Cadenza	2.143		55	TILLING ABD	2.409
56	L23.60	2.104		56	L59.26	2.689
Statistical analyses
Analyses were performed for each trial separately and then the data from both trials were combined to assess consistency of contrasts/comparisons between years.
Results for various nested line contrasts and trial x contrast interactions are provided: Mean = predicted mean from linear mixed model (LMM);
SEM = standard error of the predicted mean; SED = standard error of the difference between two predicted means; n.d.f. = numerator degrees of freedom, d.d.f. = denominator degrees of freedom; P = observed probability associaed with F-statistic.
		2318
	Nested contrast / comparison	Mean	SEM	SED (*Avg. SED)	F-statistic	n.d.f., d.d.f.	P
	Combined GE lines and Cadenza	2.27	0.09066	0.04207	3	1, 33.5	0.093
	Combined TILLING lines aqnd Claire	2.212	0.09243						t-tests are approximate
	Cadenza	2.25	0.10203	0.06168	0.25	1, 33.5	0.624
	Combined GE lines (178.35, 23.60, 23.75, 59.26, 59.84)	2.274	0.09174
	178.35	2.151	0.11133	0.080*	1.57	2, 33.7	0.223
	Combined 2ABD lines (23.60, 23.75)	2.315	0.09929					Combined lines 23.60, 23.75 vs Cadenza	t 33.4 =	-0.902	P =	0.3737
	Combined 1,2ABD lines (59.26, 59.84)	2.295	0.09926					Combined lines 59.26, 59.84 vs Cadenza	t 33.4 =	-0.614	P =	0.5436
	23.60	2.311	0.11123	0.10034	0.06	1, 33.8	0.809
	23.75	2.318	0.11125
	59.26	2.243	0.11124	0.10048	1	1, 33.8	0.325
	59.84	2.347	0.11125
	Claire	2.095	0.10209	0.06642	5.97	1, 33.5	0.02
	Combined TILLING lines (ABD, 1AB, 2AB)	2.251	0.09498
	Combined TILLING AB lines (1AB, 2AB)	2.247	0.09929	0.08685	0.02	1, 33.8	0.878	Combined TILLING AB lines vs Claire	t 33.6 =	-2.114	P =	0.0421
	TILLING ABD	2.26	0.11125					TILLING ABD vs Claire	t 33.6 =	-1.835	P =	0.0754
	TILLING 1AB	2.339	0.11134	0.10075	3.34	1, 33.9	0.076
	TILLING 2AB	2.155	0.11133
		2418
	Nested contrast / comparison	Mean	SEM	SED (*Avg. SED)	F-statistic	n.d.f., d.d.f.	P
	Combined GE lines and Cadenza	2.619	0.02102	0.01899	144.48	1, 34.8	<0.001
	Combined TILLING lines aqnd Claire	2.418	0.02254
	Cadenza	2.738	0.02964	0.02775	26.22	1, 33.9	<0.001
	Combined GE lines (178.35, 23.60, 23.75, 59.26, 59.84)	2.595	0.02197
	178.35	2.517	0.03569	0.036*	8.75	2, 37.2	<0.001
	Combined 2ABD lines (23.60, 23.75)	2.663	0.02776					Combined lines 23.60, 23.75 vs Cadenza	t 34.7 =	2.307	P =	0.02713
	Combined 1,2ABD lines (59.26, 59.84)	2.566	0.02775					Combined lines 59.26, 59.84 vs Cadenza	t 34.7 =	5.293	P =	1e-05	(< 0.001)
	23.60	2.609	0.03569	0.04489	6.42	1, 39.7	0.015
	23.75	2.717	0.03571
	59.26	2.588	0.03569	0.04488	0.81	1, 39.6	0.374
	59.84	2.544	0.03569
	Claire	2.329	0.02964	0.02992	16	1, 33.6	<0.001
	Combined TILLING lines (ABD, 1AB, 2AB)	2.448	0.02467
	Combined TILLING AB lines (1AB, 2AB)	2.459	0.02776	0.03856	0.62	1, 38.9	0.437	Combined TILLING AB lines vs Claire	t 36.1 =	-3.983	P =	0.00032	(< 0.001)
	TILLING ABD	2.427	0.03571					TILLING ABD vs Claire	t 36.1 =	-2.465	P =	0.01859
	TILLING 1AB	2.521	0.03573	0.04491	7.57	1, 39.9	0.009
	TILLING 2AB	2.397	0.03569
		Combined			Contrast main effect			Trial x contrast interaction
	Nested contrast / comparison	Mean	SEM	SED (*Avg. SED)	F-statistic	n.d.f., d.d.f.	P	F-statistic	n.d.f., d.d.f.	P
	Combined GE lines and Cadenza	2.445	0.04653	0.02308	136.2	1, 48.3	<0.001	11.06	1, 46.6	0.002
	Combined TILLING lines aqnd Claire	2.315	0.04757
	Cadenza	2.494	0.05312	0.03381	20.05	1, 47.1	<0.001	5.92	1, 46.6	0.019
	Combined GE lines (178.35, 23.60, 23.75, 59.26, 59.84)	2.435	0.04717
	178.35	2.334	0.05846	0.044*	9.85	2, 51.3	<0.001	0.77	2, 46.8	0.47
	Combined 2ABD lines (23.60, 23.75)	2.489	0.05155								6	t 48.3 =	0.137	P =	0.8919
	Combined 1,2ABD lines (59.26, 59.84)	2.43	0.05153								Combined lines 59.26, 59.84 vs Cadenza	t 48.3 =	1.601	P =	0.1159
	23.60	2.46	0.05841	0.05496	5.88	1, 54.6	0.019	0.69	1, 47.1	0.411
	23.75	2.518	0.05842
	59.26	2.416	0.05841	0.05502	0.21	1, 54.4	0.649	1.85	1, 47.1	0.18
	59.84	2.445	0.05842
	Claire	2.212	0.05315	0.03643	22.58	1, 46.8	<0.001	0.27	1, 46.6	0.606
	Combined TILLING lines (ABD, 1AB, 2AB)	2.35	0.04907
	Combined TILLING AB lines (1AB, 2AB)	2.353	0.05155	0.04751	0.36	1, 53.3	0.551	0.23	1, 46.8	0.637	Combined TILLING AB lines vs Claire	t 50.0 =	-3.571	P =	0.0008
	TILLING ABD	2.343	0.05842								TILLING ABD vs Claire	t 50.0 =	-2.674	P =	0.0101
	TILLING 1AB	2.43	0.05847	0.05515	9.56	1, 54.7	0.003	0.3	1, 47.1	0.586
	TILLING 2AB	2.276	0.05846

## Sheet: 7. Total C
Total carbon (C) (%) in grain from field trials 2318 and 2418, with statistical analysis
2318				2418
Plot	Genotype	%C		Plot	Genotype	%C
1	Cadenza	44.44		1	TILLING ABD	44.09
2	Claire	44.35		2	Claire	43.82
3	TILLING 1 AB	44.59		3	L23.75	44.15
4	L59.26	44.7		4	L178.35	44.06
5	L23.75	44.85		5	TILLING 2 AB	44.02
6	Claire	44.57		6	L178.35	44.19
7	TILLING 1 AB	44.79		7	Claire	44.07
8	TILLING 2 AB	44.75		8	Cadenza	44.22
9	Claire	44.49		9	Cadenza	44.04
10	L23.60	44.76		10	TILLING 1 AB	44.04
11	L59.26	44.82		11	L59.26	44.37
12	TILLING ABD	44.59		12	Claire	44.05
13	Cadenza	44.81		13	L59.26	44.17
14	L23.75	44.71		14	L59.84	43.81
15	TILLING ABD	44.6		15	L178.35	44.05
16	L59.26	44.82		16	Claire	43.92
17	TILLING ABD	44.83		17	L59.84	44.21
18	L178.35	44.86		18	L178.35	44.15
19	Claire	44.76		19	Claire	43.93
20	L23.75	44.88		20	TILLING 1 AB	44.19
21	L178.35	44.79		21	Claire	43.91
22	TILLING 2 AB	44.81		22	L23.75	44.19
23	Claire	44.4		23	TILLING 1 AB	43.87
24	Cadenza	44.89		24	TILLING 2 AB	43.9
25	L59.84	44.88		25	L23.75	44.17
26	TILLING 1 AB	44.86		26	Cadenza	44.02
27	L178.35	44.89		27	TILLING 2 AB	43.92
28	Claire	44.76		28	L59.26	44.01
29	Claire	44.5		29	TILLING 1 AB	43.92
30	L23.60	44.83		30	TILLING ABD	43.92
31	L59.84	44.79		31	Cadenza	44.03
32	TILLING 1 AB	44.82		32	L23.60	44.08
33	L23.60	44.87		33	Claire	43.64
34	L59.84	44.94		34	L59.26	44.13
35	L23.75	45		35	TILLING ABD	43.77
36	Cadenza	44.93		36	L23.60	44.11
37	L59.84	44.95		37	Cadenza	43.89
38	L59.26	44.94		38	TILLING 2 AB	43.93
39	L178.35	44.97		39	L23.60	44.13
40	Claire	44.71		40	L178.35	44.14
41	TILLING 2 AB	44.75		41	TILLING 2 AB	43.87
42	Cadenza	44.85		42	TILLING ABD	43.82
43	TILLING ABD	44.94		43	L59.84	44.02
44	L59.84	44.76		44	Cadenza	44.11
45	TILLING 2 AB	44.68		45	L23.60	44.36
46	Cadenza	44.7		46	Claire	43.85
47	L23.60	44.74		47	L59.84	44.13
48	L178.35	44.89		48	TILLING 1 AB	43.87
49	L23.75	44.94		49	L23.60	44.15
50	L59.26	44.92		50	L23.75	44.13
51	Cadenza	45.11		51	Cadenza	44.16
52	TILLING 2 AB	44.81		52	L59.84	44.3
53	TILLING ABD	44.54		53	L23.75	44.41
54	TILLING 1 AB	44.86		54	Cadenza	43.99
55	Cadenza	44.76		55	TILLING ABD	43.94
56	L23.60	45.05		56	L59.26	44.44
Statistical analysis
Analyses were performed for each trial separately and then the data from both trials were combined to assess consistency of contrasts/comparisons between years.
Results for various nested line contrasts and trial x contrast interactions are provided: Mean = predicted mean from linear mixed model (LMM);
SEM = standard error of the predicted mean; SED = standard error of the difference between two predicted means; n.d.f. = numerator degrees of freedom, d.d.f. = denominator degrees of freedom; P = observed probability associaed with F-statistic.
	2318
Nested contrast / comparison	Mean	SEM	SED (*Avg. SED)	F-statistic	n.d.f., d.d.f.	P
Combined GE lines and Cadenza	44.84	0.03318	0.0244	38.23	1, 28.7	<0.001
Combined TILLING lines and Claire	44.71	0.03478						t-tests are approximate
Cadenza	44.83	0.04278	0.03567	0.78	1, 28.5	0.386
Combined GE lines (178.35, 23.60, 23.75, 59.26, 59.84)	44.85	0.03416
178.35	44.84	0.0534	0.047*	0.01	2, 30.2	0.993
Combined 2ABD lines (23.60, 23.75)	44.86	0.0407					Combined lines 23.60, 23.75 vs Cadenza	t 28.8 =	-0.674	P =	0.5055
Combined 1,2ABD lines (59.26, 59.84)	44.84	0.04065					Combined lines 59.26, 59.84 vs Cadenza	t 28.8 =	-0.373	P =	0.712
23.60	44.87	0.05044	0.0597	0.34	1, 32.1	0.565
23.75	44.84	0.05056
59.26	44.85	0.05041	0.05965	0.11	1, 31.9	0.741
59.84	44.83	0.05043
Claire	44.58	0.04282	0.03845	22.07	1, 28.6	<0.001
Combined TILLING lines (ABD, 1AB, 2AB)	44.76	0.03704
Combined TILLING AB lines (1AB, 2AB)	44.78	0.04067	0.05102	1.79	1, 31.0	0.191	Combined TILLING AB lines vs Claire	t 29.6 =	-4.801	P =	4e-05	(< 0.001)
TILLING ABD	44.71	0.05337					TILLING ABD vs Claire	t 29.6 =	-2.494	P =	0.01844
TILLING 1AB	44.81	0.0534	0.05998	1.06	1, 32.5	0.311
TILLING 2AB	44.75	0.0534
	2418
Nested contrast / comparison	Mean	SEM	SED (*Avg. SED)	F-statistic	n.d.f., d.d.f.	P
Combined GE lines and Cadenza	44.15	0.02641	0.03066	49.69	1, 37.1	<0.001
Combined TILLING lines and Claire	43.93	0.02949
Cadenza	44.05	0.04303	0.0449	7.85	1, 36.9	0.008
Combined GE lines (178.35, 23.60, 23.75, 59.26, 59.84)	44.17	0.02833
178.35	44.11	0.0534	0.058*	0.92	2, 38.4	0.407
Combined 2ABD lines (23.60, 23.75)	44.2	0.03945					Combined lines 23.60, 23.75 vs Cadenza	t 37.0 =	-2.887	P =	0.0065
Combined 1,2ABD lines (59.26, 59.84)	44.17	0.03943					Combined lines 59.26, 59.84 vs Cadenza	t 37.0 =	-2.267	P =	0.0065
23.60	44.19	0.05336	0.07188	0.04	1, 39.4	0.835
23.75	44.21	0.05337
59.26	44.24	0.05337	0.07192	4.59	1, 39.5	0.038
59.84	44.09	0.05337
Claire	43.89	0.04305	0.04835	1.01	1, 36.9	0.322
Combined TILLING lines (ABD, 1AB, 2AB)	43.94	0.03356
Combined TILLING AB lines (1AB, 2AB)	43.95	0.03945	0.06224	0.12	1, 39.3	0.728	Combined TILLING AB lines vs Claire	t 37.8 =	-1.052	P =	0.2996
TILLING ABD	43.93	0.05337					TILLING ABD vs Claire	t 37.8 =	-0.515	P =	0.6096
TILLING 1AB	43.96	0.0534	0.07199	0.1	1, 39.6	0.748
TILLING 2AB	43.94	0.0534
	Combined			Contrast main effect			Trial x contrast interaction
Nested contrast / comparison	Mean	SEM	SED (*Avg. SED)	F-statistic	n.d.f., d.d.f.	P	F-statistic	n.d.f., d.d.f.	P
Combined GE lines and Cadenza	44.5	0.0212	0.01959	85.14	1, 58.4	<0.001	2.78	1, 65.1	0.1
Combined TILLING lines and Claire	44.32	0.0228
Cadenza	44.44	0.03034	0.02867	5.9	1, 58.0	0.018	2.89	1, 64.8	0.094
Combined GE lines (178.35, 23.60, 23.75, 59.26, 59.84)	44.51	0.02219
178.35	44.47	0.03674	0.037*	0.36	2, 61.9	0.698	0.51	2, 68.1	0.604
Combined 2ABD lines (23.60, 23.75)	44.53	0.02835								Combined lines 23.60, 23.75 vs Cadenza	t 58.6 =	-2.681	P =	0.0095
Combined 1,2ABD lines (59.26, 59.84)	44.5	0.02832								Combined lines 59.26, 59.84 vs Cadenza	t 58.6 =	-2.005	P =	0.0496
23.60	44.53	0.03672	0.04672	0.1	1, 66.1	0.749	0.3	1, 71.0	0.587
23.75	44.52	0.03676
59.26	44.55	0.0367	0.04672	2.65	1, 65.8	0.108	1.99	1, 70.9	0.163
59.84	44.46	0.03671
Claire	44.24	0.03036	0.03089	18.51	1, 58.1	<0.001	4.48	1, 64.8	0.038
Combined TILLING lines (ABD, 1AB, 2AB)	44.35	0.02499
Combined TILLING AB lines (1AB, 2AB)	44.36	0.02833	0.04024	1.63	1, 63.9	0.206	0.34	1, 69.9	0.56	Combined TILLING AB lines vs Claire	t 60.4 =	-3.811	P =	0.00033	(< 0.001)
TILLING ABD	44.32	0.03671								TILLING ABD vs Claire	t 60.4 =	-1.972	P =	0.05324
TILLING 1AB	44.39	0.03677	0.04685	1.02	1, 66.8	0.317	0.17	1, 71.6	0.683
TILLING 2AB	44.34	0.03676

## Sheet: 8. Total S
Total sulphur (S) (parts per million (ppm)) in grain from field trials 2318 and 2418, with statistical analysis
2318				2418
Plot	Genotype	S (ppm)		Plot	Genotype	S (ppm)
1	Cadenza	1553.35		1	TILLING ABD	1498.2
2	Claire	1331.76		2	Claire	1448.45
3	TILLING 1 AB	1483.23		3	L23.75	1621.35
4	L59.26	1479.01		4	L178.35	1538.09
5	L23.75	1563.86		5	TILLING 2 AB	1489.4
6	Claire	1419.88		6	L178.35	1539.94
7	TILLING 1 AB	1471.06		7	Claire	1439.31
8	TILLING 2 AB	1420.29		8	Cadenza	1703.56
9	Claire	1364.24		9	Cadenza	1650.84
10	L23.60	1575.25		10	TILLING 1 AB	1566.68
11	L59.26	1461.71		11	L59.26	1501.85
12	TILLING ABD	1399.24		12	Claire	1429.92
13	Cadenza	1474.09		13	L59.26	1497.39
14	L23.75	1547.92		14	L59.84	1538.11
15	TILLING ABD	1433.28		15	L178.35	1534.89
16	L59.26	1464.64		16	Claire	1457.72
17	TILLING ABD	1447.16		17	L59.84	1484.01
18	L178.35	1479.09		18	L178.35	1520.77
19	Claire	1392.13		19	Claire	1355.48
20	L23.75	1531.36		20	TILLING 1 AB	1535.22
21	L178.35	1448.82		21	Claire	1416.08
22	TILLING 2 AB	1390.59		22	L23.75	1636.83
23	Claire	1292.41		23	TILLING 1 AB	1516.62
24	Cadenza	1558.29		24	TILLING 2 AB	1485.45
25	L59.84	1445.91		25	L23.75	1587.66
26	TILLING 1 AB	1478.41		26	Cadenza	1612.47
27	L178.35	1500.15		27	TILLING 2 AB	1423.83
28	Claire	1403.27		28	L59.26	1504.05
29	Claire	1349.83		29	TILLING 1 AB	1588.77
30	L23.60	1540.21		30	TILLING ABD	1499.78
31	L59.84	1404.66		31	Cadenza	1637.59
32	TILLING 1 AB	1454.63		32	L23.60	1568.47
33	L23.60	1563.67		33	Claire	1405.25
34	L59.84	1504.38		34	L59.26	1458.17
35	L23.75	1607.39		35	TILLING ABD	1450.49
36	Cadenza	1561.19		36	L23.60	1622.78
37	L59.84	1434.75		37	Cadenza	1663.5
38	L59.26	1473.78		38	TILLING 2 AB	1471.38
39	L178.35	1465.02		39	L23.60	1594.25
40	Claire	1392.32		40	L178.35	1527.86
41	TILLING 2 AB	1437.13		41	TILLING 2 AB	1495.73
42	Cadenza	1503.2		42	TILLING ABD	1456.59
43	TILLING ABD	1478.37		43	L59.84	1533.02
44	L59.84	1487.47		44	Cadenza	1614.63
45	TILLING 2 AB	1466.48		45	L23.60	1583.97
46	Cadenza	1541.44		46	Claire	1371.8
47	L23.60	1560.19		47	L59.84	1470.73
48	L178.35	1516.28		48	TILLING 1 AB	1540.86
49	L23.75	1582.12		49	L23.60	1542.31
50	L59.26	1491.31		50	L23.75	1555.46
51	Cadenza	1594.36		51	Cadenza	1596.05
52	TILLING 2 AB	1475.24		52	L59.84	1514.45
53	TILLING ABD	1351.31		53	L23.75	1640.26
54	TILLING 1 AB	1500.32		54	Cadenza	1572.87
55	Cadenza	1572.96		55	TILLING ABD	1469.08
56	L23.60	1554.42		56	L59.26	1529.68
Statistical analysis
Analysis of S from the 2023 and 2024 field experiments. Analyses were performed for each trial separately and then the data from both trials were combined to assess consistency of contrasts/comparisons between years.
For 2024 the Average Information algorithm used failed to form d.d.f. for approximate F-tests; Wald statistics are presented instead.
Results for various nested line contrasts and trial x contrast interactions are provided: Mean = predicted mean from linear mixed model (LMM);
SEM = standard error of the predicted mean; SED = standard error of the difference between two predicted means; n.d.f. = numerator degrees of freedom, d.d.f. = denominator degrees of freedom; P = observed probability associated with F- or Wald statistics.
	2318
Nested contrast / comparison	Mean	SEM	SED (*Avg. SED)	F-statistic	n.d.f., d.d.f.	P
Combined GE lines and Cadenza	1513	11.27	8.56	130.41	1, 33.7	<0.001
Combined TILLING lines and Claire	1427	11.85						t-tests are approximate
Cadenza	1544	14.72	12.54	8.03	1, 32.8	0.008
Combined GE lines (178.35, 23.60, 23.75, 59.26, 59.84)	1507	11.63
178.35	1484	17.11	16.09*	25.65	2, 37.4	<0.001
Combined 2ABD lines (23.60, 23.75)	1561	13.91					Combined lines 23.60, 23.75 vs Cadenza	t 33.9 =	-1.159	P =	0.2546
Combined 1,2ABD lines (59.26, 59.84)	1463	13.92					Combined lines 59.26, 59.84 vs Cadenza	t 33.9 =	5.506	P =	0	(< 0.001)
23.60	1560	17.11	19.94	0.03	1, 41.3	0.853
23.75	1562	17.12
59.26	1472	17.11	19.91	0.8	1, 41.5	0.377
59.84	1454	17.11
Claire	1370	14.72	13.51	32.22	1, 32.7	<0.001
Combined TILLING lines (ABD, 1AB, 2AB)	1446	12.68
Combined TILLING AB lines (1AB, 2AB)	1458	13.92	17.24	4.45	1, 39.8	0.041	Combined TILLING AB lines vs Claire	t 35.8 =	-6.025	P =	1e-06	(< 0.001)
TILLING ABD	1422	17.11					TILLING ABD vs Claire	t 35.8 =	-2.904	P =	0.006272
TILLING 1AB	1479	17.12	19.91	4.38	1, 41.8	0.042
TILLING 2AB	1438	17.12
	2418
Nested contrast / comparison	Mean	SEM	SED (*Avg. SED)	Wald statistic	d.f.	P
Combined GE lines and Cadenza	1561	8.38	7.39	187.74	1	<0.001
Combined TILLING lines and Claire	1477	8.95
Cadenza	1630	11.7	10.81	52.94	1	<0.001
Combined GE lines (178.35, 23.60, 23.75, 59.26, 59.84)	1548	8.73
178.35	1525	14.07	14.06*	29.35	2	<0.001
Combined 2ABD lines (23.60, 23.75)	1599	10.98					Combined lines 23.60, 23.75 vs Cadenza	t =		P =
Combined 1,2ABD lines (59.26, 59.84)	1507	10.97					Combined lines 59.26, 59.84 vs Cadenza	t =		P =
23.60	1585	14.06	17.6	3.69	1	0.055
23.75	1614	14.07
59.26	1497	14.06	17.59	1.33	1	0.249
59.84	1518	14.06
Claire	1413	11.71	11.64	56.17	1	<0.001
Combined TILLING lines (ABD, 1AB, 2AB)	1498	9.75
Combined TILLING AB lines (1AB, 2AB)	1510	10.97	15.15	5.24	1	0.022	Combined TILLING AB lines vs Claire	t =		P =
TILLING ABD	1475	14.06					TILLING ABD vs Claire	t =		P =
TILLING 1AB	1551	14.07	17.63	21.45	1	<0.001
TILLING 2AB	1469	14.07
	Combined			Contrast main effect			Trial x contrast interaction
Nested contrast / comparison	Mean	SEM	SED (*Avg. SED)	F-statistic	n.d.f., d.d.f.	P	F-statistic	n.d.f., d.d.f.	P
Combined GE lines and Cadenza	1537	7.021	5.656	318.06	1, 62.0	<0.001	0.09	1, 63.7	0.766
Combined TILLING lines and Claire	1452	7.427
Cadenza	1587	9.4	8.276	54.23	1, 60.8	<0.001	7.5	1, 62.2	0.008
Combined GE lines (178.35, 23.60, 23.75, 59.26, 59.84)	1527	7.273
178.35	1505	11.08	10.68*	54.78	2, 68.4	<0.001	0.04	2, 70.4	0.958
Combined 2ABD lines (23.60, 23.75)	1580	8.86								Combined lines 23.60, 23.75 vs Cadenza	t 62.4 =	0.697	P =	0.48815
Combined 1,2ABD lines (59.26, 59.84)	1485	8.861								Combined lines 59.26, 59.84 vs Cadenza	t 62.4 =	10.483	P =	0	(< 0.001)
23.60	1573	11.07	13.3	2.45	1, 75.6	0.122	1.12	1, 77.7	0.294
23.75	1588	11.08
59.26	1484	11.07	13.2	0.09	1, 75.8	0.765	2.1	1, 78.1	0.151
59.84	1486	11.07
Claire	1392	9.4	8.916	87.35	1, 60.8	<0.001	0.27	1, 62.2	0.605
Combined TILLING lines (ABD, 1AB, 2AB)	1472	7.998
Combined TILLING AB lines (1AB, 2AB)	1484	8.863	11.478	9.69	1, 72.4	0.003	0	1, 74.7	0.951	Combined TILLING AB lines vs Claire	t 65.8 =	-9.562	P =	0	(< 0.001)
TILLING ABD	1448	11.07								TILLING ABD vs Claire	t 65.8 =	-4.771	P =	1.06e-05	(< 0.001)
TILLING 1AB	1515	11.08	13.3	24.05	1, 76.8	<0.001	2.26	1, 78.8	0.137
TILLING 2AB	1453	11.08

## Sheet: 9. Free amino acids 2318
Free amino acid concentrations (mmol/kg) in grain harvested from the 2318 field trial
Plot	Genotype	Aspartic Acid	Glutamic acid	Asparagine	Serine	Histidine	Glutamine	Glycine	Arginine	Threonine	Alanine	Tyrosine	Tryptophan	Valine	Phenylalanine	Isoluecine	Leucine	Lysine	Methionine
1	Cadenza	2.58441	1.36648	3.11224	0.165674	0.174074	0.0429659	0.331321	0.111746	0.745758	1.57563	0.405267	1.90081	0.284176	0.24665	0.171098	0.151104	0.141076	0
1	Cadenza	1.98316	1.02237	2.40168	0.118424	0.129851	0.0329519	0.254512	0.0821938	0.524156	1.34073	0.349045	1.61613	0.212643	0.224635	0.134724	0.105604	0.148825
1	cadenza	2.11687	1.10413	2.45182	0.169996	0.134128	0.0350616	0.304694	0.097232	0.617951	1.41106	0.348969	1.48649	0.24358	0.123392	0.151058	0.11839	0.143976
2	Claire	3.91594	1.30746	2.07501	0.171495	0.137024	0.0295049	0.291297	0.117508	0.428957	1.38334	0.385709	1.30833	0.236987	0.25954	0.127625	0.0991942	0.149948
2	Claire	3.88024	1.42217	2.29267	0.170636	0.14401	0.0309449	0.309445	0.121146	0.456475	1.42149	0.411886	1.60146	0.248702	0.175834	0.129798	0.10145	0.146162
2	Claire	3.8429	1.48079	2.41777	0.215429	0.151921	0.031965	0.337923	0.130964	0.499416	1.48034	0.419965	1.6434	0.268156	0.148504	0.137307	0.106396	0.147198
3	Tilling 1AB	3.16491	1.63606	2.39823	0.136551	0.10646	0.0552879	0.316926	0.0828101	1.49422	1.47666	0.291402	0.9244	0.293511	0.112164	0.126985	0.112979	0.145214
3	Tilling 1AB	3.10442	1.66149	2.44503	0.134135	0.105081	0.0560075	0.312903	0.0813921	1.41867	1.47929	0.293327	1.00065	0.293618	0.190963	0.126852	0.110658	0.145616
3	Tilling 1AB	3.13799	1.64976	2.3709	0.173814	0.116283	0.0569499	0.333967	0.087535	1.47009	1.47809	0.295524	0.984274	0.300655	0.178179	0.130582	0.113772	0.14473
4	59.26	2.65293	1.34252	0.105342	0.129436	0.115814	0.0429381	0.261689	0.0794071	0.780928	1.44191	0.300988	1.24845	0.199821	0.16063	0.141186	0.0965056	0.147696
4	59.26	2.63618	1.34789	0.109534	0.127437	0.115759	0.0451523	0.262733	0.0795895	0.772781	1.43328	0.299095	1.2726	0.201187	0.188377	0.138369	0.0981942	0.144603
4	59.26	2.63314	1.36162	0.115727	0.131902	0.115002	0.0415599	0.262261	0.0806328	0.813555	1.41893	0.29399	1.20234	0.201955	0.126817	0.139606	0.100031	0.147117
5	23.75	2.32051	1.33117	1.10822	0.144387	0.124717	0.0465824	0.265156	0.076958	1.07352	1.41109	0.284825	1.36079	0.196911	0.134684	0.130664	0.100083	0.146154
5	23.75	2.45671	1.38494	1.14839	0.140461	0.111066	0.046843	0.275106	0.0772411	1.10131	1.4318	0.298526	1.4579	0.203544	0.107585	0.135802	0.103644	0.145127
5	23.75	2.27761	1.31257	1.07251	0.141839	0.104046	0.0436275	0.260331	0.0774798	1.09866	1.38467	0.280263	1.23742	0.192864	0.12342	0.131433	0.101547	0.144582
6	Claire	3.62092	1.13523	2.26903	0.168861	0.149446	0.0300109	0.292426	0.108351	0.574654	1.1308	0.309628	1.60398	0.228964	0.0871215	0.128889	0.104508	0.141477
6	Claire	3.69952	1.11804	2.55543	0.184889	0.143236	0.0332879	0.317945	0.115737	0.602303	1.07804	0.294494	1.72218	0.227177	0.151203	0.123851	0.107724	0.443896
6	Claire	3.76245	1.15038	2.66647	0.185186	0.146897	0.0333532	0.32423	0.115369	0.621952	1.09867	0.2997	1.78714	0.234569	0.126639	0.124432	0.104425	0.474316
7	Tilling 1AB	3.67734	1.27986	2.00267	0.153816	0.0910841	0.0459776	0.308034	0.079458	1.45348	1.10861	0.160617	1.09063	0.263436	0.0736591	0.114833	0.110147	0.489542
7	Tilling 1AB	3.64532	1.28596	2.0477	0.147835	0.0889614	0.0457383	0.305993	0.0757518	1.37351	1.1068	0.162305	1.15513	0.259693	0.155415	0.11136	0.105124	0.485621
7	Tilling 1AB	3.67302	1.25461	1.9904	0.14982	0.0897956	0.0446887	0.304198	0.0787082	1.39769	1.09675	0.160339	1.12239	0.261459	0.158297	0.112662	0.10713	0.484392
8	Tilling 2AB	4.47604	1.25934	1.61407	0.148961	0.0996924	0.0459594	0.274432	0.0811632	1.01909	1.03076	0.175676	1.00571	0.217965	0.14423	0.116728	0.101898	0.474463
8	Tilling 2AB	4.45782	1.17997	1.50881	0.149634	0.092296	0.0443759	0.26761	0.0789958	0.987102	1.04004	0.170148	0.818647	0.213335	0.195565	0.114727	0.101183	0.468054
8	Tilling 2AB	4.47154	1.27644	1.67867	0.150167	0.10136	0.0475629	0.281602	0.081284	1.01982	1.04458	0.177555	1.03591	0.223365	0.132044	0.117438	0.102306	0.489342
9	Claire	3.77837	1.38753	2.59803	0.272785	0.151208	0.0350719	0.38373	0.149738	0.544252	1.14691	0.330287	1.37373	0.278708	0.108785	0.142741	0.127783	0.489231
9	Claire	3.71878	1.33168	2.59797	0.213685	0.149331	0.033593	0.343295	0.137639	0.53121	1.09619	0.322725	1.41372	0.260974	0.1113	0.132871	0.114956	0.473616
9	Claire	3.71263	1.37487	2.66156	0.211689	0.148948	0.0345057	0.347087	0.138059	0.537307	1.10487	0.326744	1.45837	0.261951	0.0775256	0.13263	0.11227	0.493535
10	Tilling 1AB	2.58483	1.08315	0.688046	0.167646	0.0976178	0.0435316	0.262339	0.0799789	0.809774	1.04923	0.222047	1.4282	0.184589	0.0518495	0.129984	0.100821	0.522232
10	Tilling 1AB	2.54902	1.09273	0.703308	0.1533	0.0990722	0.0525047	0.249599	0.0819687	0.80569	1.03956	0.222592	1.4478	0.182423	0.108539	0.129372	0.101478	0.525845
10	Tilling 1AB	2.5661	1.0776	0.694422	0.152703	0.0958961	0.0444544	0.205521	0.0774727	0.820743	1.03854	0.223758	1.47325	0.182867	0.228769	0.133339	0.104132	0.52317
11	59.26	2.78692	1.20389	0.118875	0.152005	0.110837	0.043765	0.278364	0.0912651	0.841061	1.16214	0.23509	1.3983	0.207126	0.107935	0.144338	0.10861	0.527787
11	59.26	2.86225	1.21092	0.119372	0.158146	0.11911	0.0452249	0.284236	0.0826821	0.804232	1.16706	0.241911	1.56862	0.208498	0.16872	0.142989	0.108155	0.521623
11	59.26	2.8412	1.17283	0.116076	0.174001	0.115408	0.0443999	0.29161	0.0910341	0.766701	1.16547	0.241178	1.56192	0.209263	0.10954	0.140852	0.104923	0.52299
12	23.75	4.87097	1.51995	1.17752	0.214596	0.143678	0.0662996	0.344682	0.143659	0.855743	1.18871	0.345443	1.66685	0.29056	0.184908	0.141087	0.132413	0.54049
12	23.75	4.89169	1.59677	1.21799	0.224035	0.148168	0.0632796	0.356554	0.149731	0.907532	1.23486	0.356558	1.76186	0.302179	0.108557	0.146755	0.136238	0.537272
12	23.75	4.80962	1.61421	1.25066	0.237568	0.159896	0.0695656	0.357809	0.151631	0.932331	1.25501	0.355906	1.70224	0.311011	0.113933	0.149789	0.140597	0.568104
13	Claire	2.22017	1.13214	2.91557	0.144559	0.125061	0.0312331	0.297422	0.0861389	0.655061	1.0657	0.254042	1.83825	0.206962	0.108188	0.130551	0.11316	0.534593
13	Claire	2.2599	1.11879	2.98621	0.200152	0.133792	0.0260336	0.361367	0.126675	0.769048	1.1102	0.126286	1.78636	0.273805	0.267575	0.165985	0.176335	0.630821
13	Claire	2.2943	1.2059	3.00783	0.205165	0.131675	0.023829	0.0926046	0.0727851	0.723743	1.0665	0.216996	1.84281	0.236493	0.263506	0.133734	0.116392	0.571997
14	Tilling 1AB	2.47275	1.52787	0.818983	0.170014	0.113815	0.00918762	0.0882748	0.0665125	1.04521	1.05417	0.207827	1.85301	0.229625	0.0591695	0.152185	0.152864	0.636623
14	Tilling 1AB	2.40051	1.50237	0.818769	0.169229	0.110226	0.0085277	0.24312	0.0844486	1.02638	1.04282	0.203017	1.76743	0.219729	0.184217	0.146562	0.139039	0.625621
14	Tilling 1AB	2.34623	1.47303	0.802612	0.178509	0.147917	0.0088612	0.246743	0.0884179	1.06352	1.02888	0.193602	1.57865	0.220402	0.178344	0.150541	0.144378	0.633958
15	Tilling 2AB	2.57411	1.58628	0.198696	0.154819	0.111535	0.0423995	0.272457	0.0815824	0.88798	1.18621	0.184217	1.40429	0.203709	0.163609	0.126451	0.106646	0.0898856
15	Tilling 2AB	2.61522	1.5563	0.200432	0.232957	0.112712	0.0420612	0.332957	0.0946992	0.90728	1.24088	0.188006	1.38167	0.222137	0.0707579	0.135346	0.112105	0.578786
15	Tilling 2AB	2.61343	1.55962	0.188507	0.148574	0.112988	0.0416187	0.259133	0.0804787	0.889657	1.17879	0.186103	1.43854	0.201656	0.177757	0.128726	0.110946	0.0864283
16	Claire	2.13856	1.37804	2.07528	0.150417	0.104888	0.0381399	0.268364	0.0907881	0.76042	1.0456	0.265322	0.863791	0.197837	0.128079	0.106786	0.0965162	0.10326
16	Claire	2.1179	1.36955	2.06284	0.140123	0.104275	0.0377638	0.255656	0.0900011	0.819945	1.02799	0.259418	0.782645	0.196044	0.132541	0.106776	0.0990511	0.074535
16	Claire	2.1529	1.36579	2.04622	0.146109	0.104349	0.0366853	0.253022	0.089257	0.756664	0.959931	0.152732	0.880111	0.194227	0.174119	0.10565	0.0961351	0.0736604
17	23.6	3.47069	1.78216	1.26464	0.185551	0.137782	0.0466906	0.313759	0.130579	0.862415	1.36512	0.324562	1.22726	0.286073	0.257514	0.137885	0.136133	0.0708895
17	23.6	3.37036	1.69387	1.23344	0.181914	0.133431	0.0453874	0.301868	0.125296	0.826953	1.23727	0.19669	1.12157	0.275925	0.158272	0.134833	0.134204	0.595358
17	23.6	3.5632	1.82575	1.2886	0.191185	0.139697	0.0468894	0.303768	0.12994	0.878584	1.28269	0.202506	1.20537	0.291258	0.140706	0.140376	0.139009	0.102699
18	59.26	2.33753	1.24224	2.15329	0.139258	0.106727	0.0260145	0.22617	0.0790644	0.625996	0.916693	0.20236	1.7377	0.194213	0.0798018	0.126094	0.104188	0.0911551
18	59.26	2.33817	1.29259	2.1312	0.144563	0.107449	0.0261444	0.233101	0.0810635	0.65055	0.926851	0.200098	1.63461	0.196997	0.0816113	0.128133	0.103058	0.0920901
18	29.26	2.4447	1.33408	2.1444	0.308878	0.108679	0.0265739	0.318945	0.105909	0.667126	1.05436	0.208885	1.65546	0.240845	0.0963668	0.151801	0.123317	0.0962765
19	Tilling 1AB	3.90231	1.82818	2.83029	0.234099	0.164131	0.0292482	0.334387	0.145109	0.612669	1.15077	0.415922	1.64301	0.279617	0.140128	0.131964	0.125371	0.155951
19	Tilling 1AB	3.86796	1.73778	2.70796	0.229398	0.159766	0.0277921	0.314126	0.140744	0.585119	1.10347	0.388505	1.56344	0.267979	0.235504	0.129291	0.123465	0.599979
19	Tilling 1AB	3.96715	1.85841	2.91682	0.242328	0.168722	0.0297329	0.339739	0.146831	0.622135	1.15782	0.405614	1.69237	0.284392	0.168589	0.13615	0.131047	0.599329
20	Cadenza	2.37762	1.48543	0.917005	0.174988	0.110396	0.0452944	0.232538	0.0802379	0.973705	1.02599	0.187564	1.19357	0.196058	0.153595	0.130139	0.11265	0.114256
20	Cadenza	2.4223	1.51713	0.918465	0.166674	0.108505	0.0454703	0.237651	0.0782253	0.956668	1.01809	0.187039	1.24382	0.193705	0.0990859	0.127421	0.110462	0.079093
20	Cadenza	2.42027	1.52924	0.915841	0.178512	0.110507	0.0456636	0.240425	0.0817413	0.966698	1.03693	0.188161	1.23721	0.197863	0.098131	0.129094	0.113982	0.175108
21	23.75	2.37871	1.4021	2.20031	0.148822	0.109925	0.0303834	0.229028	0.082753	0.730635	0.970153	0.197424	1.47275	0.198779	0.0879778	0.129116	0.111354	0.59475
21	23.75	2.32044	1.40816	2.14149	0.156366	0.10888	0.0292883	0.234975	0.0860548	0.73914	0.960622	0.196884	1.45198	0.197311	0.0840179	0.129955	0.110125	0.627984
21	23.75	2.33801	1.37315	2.16754	0.138283	0.105251	0.0291935	0.236663	0.0837132	0.766167	0.933664	0.14208	1.41711	0.196415	0.167855	0.129312	0.116412	0.621475
22	Tilling 1ABD	4.37294	2.04833	1.99224	0.157046	0.109905	0.0360346	0.306258	0.0910394	1.10507	1.10129	0.132336	1.32	0.239122	0.107085	0.111681	0.115448	0.64893
22	Tilling 1ABD	4.28726	1.95989	1.93934	0.162352	0.107796	0.0346733	0.2945	0.085922	1.0294	1.07211	0.127086	1.27937	0.228709	0.10407	0.107783	0.112499	0.600203
22	Tilling 1ABD	4.31871	1.93478	1.90167	0.163979	0.104874	0.0364203	0.291116	0.0867982	1.02474	1.0563	0.126878	1.24636	0.226379	0.151945	0.105837	0.10987	0.630125
23	59.26	3.03081	1.29022	2.0955	0.208582	0.10235	0.0216358	0.279093	0.104357	0.466011	0.796767	0.139827	1.12097	0.221217	0.0881498	0.107252	0.101286	0.55921
23	59.26	3.26188	1.49422	2.4643	0.196752	0.119718	0.0232176	0.277919	0.11099	0.546767	0.835645	0.161647	1.37231	0.237962	0.0904168	0.114739	0.113512	0.59136
23	59.26	3.24413	1.48213	2.44453	0.196532	0.13118	0.0237265	0.283404	0.110101	0.548273	1.00234	0.304779	1.35754	0.23493	0.0916743	0.115471	0.113795	0.589741
24	Tilling 1ABD	2.06223	1.14285	2.80337	0.151514	0.118531	0.0288673	0.268197	0.0837249	0.719344	0.873347	0.130082	1.72715	0.213744	0.156475	0.124432	0.122754	0.646468
24	Tilling 1ABD	2.10038	1.16562	2.8749	0.169597	0.124649	0.0293767	0.281111	0.0907894	0.740509	0.983139	0.155027	1.76908	0.220405	0.102962	0.128345	0.122753	0.676385
24	Tilling 1ABD	2.07926	1.16975	2.85777	0.151795	0.118791	0.0309976	0.269484	0.0868744	0.721699	0.981325	0.150239	1.73544	0.216692	0.212949	0.126537	0.122449	0.638553
25	178.35	2.30218	1.62614	0.118457	0.153753	0.113762	0.0496661	0.263035	0.0831391	0.760727	1.15414	0.255324	1.20201	0.212366	0.133352	0.135035	0.123504	0.65048
25	178.35	1.80609	1.56831	0.115618	0.157332	0.113425	0.0411996	0.300172	0.082011	0.790697	1.15053	0.244823	1.18229	0.207862	0.128518	0.128061	0.123746	0.703015
25	178.35	1.66112	1.4641	0.108677	0.226233	0.123487	0.0409889	0.39753	0.0995417	0.780279	1.01484	0.19729	1.20117	0.225722	0.133681	0.128538	0.115799	0.629395
26	Claire	ND	ND	ND	ND	ND	ND	ND	ND	ND	ND	ND	ND	ND	ND	ND	0.0303286	ND
26	Claire	ND	ND	ND	ND	ND	ND	ND	ND	ND	ND	ND	ND	ND	ND	ND	0.0257967	ND
26	Claire	1.73634	1.51869	2.44321	0.210529	0.121654	0.0351824	0.408013	0.093583	1.61488	0.888783	0.0919606	1.01841	0.275719	0.145983	0.102068	0.121687	0.606189
27	23.75	1.97715	1.62681	2.06223	6.43361	1.06822	0.0168781	3.55209	0.962612	1.51398	2.44413	0.441719	1.33402	0.728074	0.37248	0.363186	0.365623	1.0576
27	23.75	1.51029	1.44646	1.87386	0.266099	0.136836	0.0118507	0.376595	0.0915956	1.46681	0.807021	0.0978066	1.12173	0.267613	0.102034	0.100655	0.11399	0.496183
27	23.75	1.49661	1.42503	1.8203	0.233868	0.127258	0.0106773	0.353159	0.0910786	1.39965	0.780071	0.0967546	1.11751	0.261753	0.0863929	0.0983818	0.112311	0.470745
28	178.35	ND	ND	ND	ND	ND	ND	ND	ND	ND	ND	ND	ND	ND	ND	ND	0.0262171	ND
28	178.35	1.01408	1.00731	1.99589	0.24858	0.113844	0.026314	0.345717	0.0827902	0.612462	0.606622	0.142112	1.59071	0.175673	0.201152	0.102739	0.0980626	0.415414
28	178.35	0.914692	0.918551	1.85433	0.186689	0.109981	0.0250984	0.315822	0.0748748	0.583149	0.556682	0.1301	1.53403	0.160679	0.132442	0.0957315	0.0923677	0.372505
29	Tilling 2AB	ND	ND	ND	ND	ND	ND	ND	ND	ND	ND	ND	ND	ND	ND	ND	0.0269156	ND
29	Tilling 2AB	1.31053	1.27573	2.233	0.338204	0.168328	0.0256368	0.465188	0.13816	0.552743	0.70284	0.218376	1.41985	0.226972	0.138029	0.0982546	0.115975	0.399188
29	Tilling 2AB	1.57452	1.34181	2.26407	0.323372	0.235627	0.0097073	0.408759	0.14039	0.522131	0.736323	0.212502	1.39429	0.240145	0.0907697	0.0986643	0.116211	0.44167
30	Claire	1.66285	1.30921	2.442	0.304108	0.152417	0.00932652	0.401726	0.122243	0.550028	0.759552	0.208933	1.6246	0.232232	0.0974559	0.0935918	0.109655	0.471126
30	Claire	ND	ND	ND	ND	ND	ND	ND	ND	ND	ND	ND	ND	ND	ND	ND	0.0248913	ND
30	Claire	ND	ND	ND	ND	ND	ND	ND	ND	ND	ND	ND	ND	ND	ND	ND	0.0306902	ND

## Sheet: 10. Free amino acids 2418
Free amino acid concentrations (mmol/kg) in grain harvested from the 2418 field trial
Plot	Genotype	Aspartic Acid	Glutamic acid	Asparagine	Serine	Histadine	Glutamine	Glysine	Arginine	Threonine	Alanine	Tyrosine	Tryptophan	Valine	Phenylalanine	Isoluecine	Leucine	Lysine	Methionine
1	TILLING ABD	1.9323	0.965979	1.01116	0.0957408	0.285444	0.0886529	0.0297713	0.00450942	1.62639	0.43565	0.0489249	0.0990731	0.11387	0.0012931	0.0390359	0.0473816	0	0
1	TILLING ABD	1.91185	0.965979	1.01116	0.0957408	0.185541	0.0886529	0.0297713	0.00450942	1.62639	0.43565	0.0489249	0.0990731	0.11387	0.0012931	0.0390359	0.0473816	0
1	TILLING ABD	1.78705	0.887666	0.802537	0.0857779	0.0743115	0.0837027	0.0583102	0.00362112	1.77411	0.40617	0.052781	0.088797	0.102931	0.00183378	0.0354429	0.0450061	0
2	Claire	1.47089	0.781888	1.36538	0.107108	0.0809355	0.0394481	0.0652783	0.0031083	1.68935	0.364876	0.0591425	0.0641811	0.115689	0.00230955	0.0411526	0.052684	0
2	Claire	1.49672	0.814689	1.42381	0.109698	0.0753689	0.0415391	0.0679603	0.000958525	1.73532	0.373724	0.0607691	0.0650624	0.11933	0.00190642	0.0415074	0.0532661	0
2	Claire	1.47669	0.799968	1.40985	0.111185	0.174	0.00658877	0.0633559	0.0032684	1.67519	0.376782	0.0602533	0.0719241	0.116372	0.00186014	0.0416353	0.0528415	0
3	23.75	1.25864	0.781619	1.24898	0.133447	0.110097	0.204802	0.0710411	0.00628675	1.62966	0.509863	0.0659703	0.0759209	0.138689	0.00211482	0.0599163	0.0597243	0
3	23.75	1.31059	0.808947	1.28895	0.133928	0.101445	0.214837	0.0786647	0.00635461	1.71662	0.521785	0.0687846	0.0678304	0.144095	0.00199576	0.0617297	0.0609312	0
3	23.75	1.2863	0.762496	1.19235	0.122494	0.0995849	0.163791	0.0736496	0.000981053	1.69496	0.501429	0.0688978	0.0791085	0.136845	0.000657732	0.0590804	0.0589645	0
4	178.35	1.27988	0.755348	1.58848	0.116151	0.0898607	0.158944	0.0701346	0.000886507	1.70126	0.440364	0.0675476	0.0750066	0.125806	0.0144096	0.0508566	0.0552858	0
4	178.35	0.991929	0.654942	1.57389	0.0922019	0.150032	0.174342	0.082652	0.0984485	1.83771	0.497438	0.107287	0.090301	0.135519	0.000659576	0.0573878	0.0615927	0
4	178.35	1.92607	1.22913	2.61441	0.189237	0.071962	0.290648	0.249622	1.10286	0.151379	0.692429	0.112489	0.214755	0.248191	0.100208	0.121541	0.109159	0.132236
5	TILLING 2 AB	2.9258	1.31545	1.50887	0.125816	0.0486489	0.0625574	0.213581	1.0103	0.112026	0.539544	0.0837166	0.226524	0.191124	0.0702601	0.0664902	0.0788318	0.0793316
5	TILLING 2 AB	3.33421	1.51061	1.73273	0.13641	0.0548754	0.0723198	0.23343	1.13388	0.123957	0.602536	0.0956003	0.265245	0.214829	0.0790268	0.0745318	0.088999	0.0910617
5	TILLING 2 AB	3.24492	1.49387	1.70591	0.136278	0.0561696	0.0714944	0.23464	1.14939	0.121508	0.603439	0.0944	0.263679	0.212941	0.0788477	0.0732882	0.0889412	0.0983868
6	178.35	1.8195	1.23289	2.58653	0.19648	0.0820619	0.425907	0.239547	1.11058	0.15096	0.698558	0.122039	0.294072	0.259966	0.112491	0.128578	0.113437	0.17497
6	178.35	1.80453	1.21482	2.59078	0.193242	0.082428	0.420925	0.235457	1.09157	0.147796	0.689558	0.123233	0.297782	0.258421	0.112317	0.129465	0.112717	0.17343
6	178.35	1.78203	1.22063	2.5798	0.196191	0.0840159	0.443062	0.237452	1.15283	0.147794	0.697325	0.120897	0.271831	0.263917	0.113246	0.129687	0.113881	0.186399
7	Claire	2.19196	1.22109	2.11635	0.170869	0.0713583	0.138293	0.187833	0.67744	0.140038	0.585547	0.110569	0.16443	0.224168	0.0925425	0.0856655	0.106368	0.120336
7	Claire	2.13261	1.16465	1.99866	0.160052	0.0649792	0.166289	0.178588	0.662049	0.132943	0.56097	0.105473	0.182891	0.217683	0.0900237	0.0841772	0.105194	0.117434
7	Claire	1.74616	0.983251	1.75244	0.130658	0.0569921	0.101003	0.140276	0.53435	0.102692	0.465511	0.0891749	0.13608	0.18206	0.076457	0.0696422	0.0852469	0.0952895
8	Cadenza	2.12857	1.16803	3.26628	0.17703	0.0780961	0.0748836	0.223233	0.934881	0.127174	0.645259	0.117673	0.186312	0.228344	0.100208	0.10532	0.109113	0.145163
8	Cadenza	2.11996	1.17026	3.2284	0.178861	0.0783687	0.0921746	0.221909	0.970597	0.126206	0.648246	0.116694	0.181331	0.22921	0.0990878	0.0894104	0.108747	0.152265
8	Cadenza	2.15938	1.17826	3.2902	0.182959	0.0773539	0.0736329	0.226623	0.92663	0.125069	0.656928	0.118868	0.189466	0.235489	0.0994081	0.10752	0.109901	0.151839
9	Cadenza	2.33162	1.16308	3.16676	0.195683	0.078452	0.0662376	0.23064	1.05708	0.127686	0.664437	0.121128	0.16237	0.240065	0.105446	0.0984723	0.120803	0.162217
9	Cadenza	2.29684	1.13528	3.1156	0.19202	0.0758688	0.0674557	0.222552	1.0019	0.12393	0.649773	0.1193	0.197898	0.234835	0.105316	0.113261	0.118563	0.160224
9	Cadenza	2.31129	1.14316	3.18309	0.189883	0.0766516	0.0662019	0.223674	1.01196	0.141284	0.648882	0.121364	0.201948	0.239177	0.106378	0.114738	0.119948	0.158267
10	TILLING 1 AB	2.66666	1.48147	1.99862	0.153037	0.0661676	0.136154	0.217369	1.78668	0.120797	0.59972	0.0936873	0.327351	0.335801	0.0859365	0.104397	0.119524	0.154244
10	TILLING 1 AB	2.66098	1.47655	1.97285	0.154048	0.0645535	0.117682	0.220424	1.77983	0.119926	0.599649	0.0946169	0.323504	0.333368	0.08381	0.103729	0.118188	0.153983
10	TILLING 1 AB	2.7625	1.50925	2.00939	0.151722	0.0649691	0.1246	0.212958	1.78583	0.119342	0.596123	0.0953801	0.323342	0.338464	0.0856962	0.105221	0.119233	0.152604
11	59.26	2.04414	1.36098	0.324554	0.169338	0.0645309	0.114628	0.211038	0.885207	0.124045	0.77535	0.107745	0.265031	0.221891	0.0925932	0.112782	0.10375	0.145098
11	59.26	2.05192	1.3523	0.325675	0.171286	0.0641789	0.112509	0.210712	0.880236	0.123986	0.772817	0.106692	0.261353	0.224796	0.0925312	0.103244	0.103913	0.146695
11	59.26	2.02211	1.34506	0.316979	0.168166	0.064189	0.112016	0.206957	0.878748	0.121357	0.764083	0.105557	0.258017	0.22056	0.0915973	0.101805	0.102588	0.14808
12	Claire	2.52193	1.27986	2.2967	0.153555	0.0666993	0.0657679	0.16785	0.704319	0.118769	0.590907	0.108594	0.168011	0.235188	0.0956677	0.0911992	0.108766	0.143805
12	Claire	2.37379	1.19839	2.14004	0.148396	0.0626899	0.0712377	0.157371	0.663402	0.114076	0.555762	0.102078	0.156878	0.224536	0.0905758	0.0875521	0.102384	0.13432
12	Claire	2.37272	1.18926	2.12325	0.163398	0.0619455	0.0644043	0.16941	0.659813	0.11472	0.576919	0.103215	0.155358	0.232255	0.0895343	0.0914575	0.102302	0.135226
13	59.26	2.06529	1.4112	0.350599	0.18354	0.0659399	0.100014	0.21536	0.922161	0.119461	0.816516	0.101624	0.214174	0.225147	0.0893218	0.100178	0.104518	0.15212
13	59.26	2.044	1.39531	0.346366	0.178868	0.0645732	0.0980293	0.209833	0.910552	0.117523	0.806584	0.101309	0.21559	0.223415	0.088604	0.0998116	0.104273	0.153231
13	59.26	2.11903	1.41108	0.345927	0.240624	0.0629178	0.0998545	0.243988	0.908494	0.126371	0.872663	0.102713	0.219088	0.251687	0.0897586	0.113049	0.108578	0.154598
14	59.84	1.89054	1.24455	0.287969	0.164093	0.0624589	0.102279	0.20362	0.868047	0.112911	0.763433	0.102595	0.243868	0.212604	0.0884344	0.0990084	0.100013	0.15925
14	59.84	2.04968	1.35733	0.320601	0.165119	0.0642154	0.111467	0.195579	0.852878	0.114484	0.768537	0.105906	0.266956	0.224796	0.0936131	0.103303	0.10428	0.153463
14	59.84	2.04337	1.34362	0.321955	0.166912	0.0637465	0.109688	0.196214	0.851517	0.113442	0.765812	0.107839	0.264043	0.22541	0.0937483	0.103333	0.104374	0.157239
14	59.84	1.99413	1.33382	0.313031	0.164299	0.063958	0.108814	0.195143	0.85089	0.111808	0.756469	0.104736	0.259869	0.219533	0.0927412	0.101594	0.103335	0.157413
15	178.35	2.50395	1.26771	2.28205	0.150171	0.0664214	0.0641678	0.161301	0.67561	0.0907311	0.584713	0.108246	0.131784	0.235178	0.0967451	0.0915579	0.109141	0.151849
15	178.35	2.36573	1.1877	2.13056	0.145538	0.0625432	0.0695215	0.150604	0.634632	0.0925294	0.550341	0.10198	0.158323	0.224706	0.0916986	0.0883036	0.102844	0.142783
16	Claire	1.32885	0.685151	1.38415	0.0883283	0.038266	0.0216996	0.084642	0.391482	0.093779	0.0618875	0	0.0677335	0.133498	0.0540548	0.0563937	0.0573726	0.0870493
16	Claire	1.22288	0.633397	1.29649	0.0805363	0.0348141	0.00450934	0.0759926	0.36059	0.0870463	0.0587628	0.0520838	0.0648998	0.123171	0.0498745	0.0521671	0.0521543	0.0792511
16	Claire	1.22728	0.652444	1.33488	0.0822578	0.0357735	0.00477371	0.0775093	0.366567	0.0879494	0.0595673	0.0544457	0.067344	0.125449	0.0506675	0.0522991	0.0528581	0.082172
17	59.84	1.14756	0.670053	0.189948	0.101347	0.0347175	0.00459055	0.10166	0.525119	0.08267	0.0598918	0.0716396	0.108114	0.126526	0.0521624	0.0617959	0.0542079	0.0947876
17	59.84	1.11639	0.665229	0.191538	0.100558	0.0346339	0.00459077	0.101852	0.534322	0.0850193	0.0619128	0.0744855	0.107324	0.126014	0.0523595	0.0654386	0.0537073	0.096134
17	59.84	1.12036	0.672038	0.1931	0.10265	0.0356082	0.00442819	0.104484	0.546964	0.0876105	0.0627992	0.0759011	0.107152	0.127266	0.0533764	0.0626841	0.0542797	0.0978279
18	178.35	0.992094	0.657961	1.33862	0.0965938	0.0376598	0.00472494	0.0883003	0.475622	0.0867774	0.0641083	0.0538942	0.154498	0.121338	0.0542824	0.0589914	0.0547792	0.0953492
18	178.35	0.998238	0.648332	1.32267	0.0927758	0.0361491	0.00489535	0.0847662	0.44989	0.0856746	0.364246	0.0629255	0.158745	0.12086	0.0547127	0.0584538	0.054045	0.091751
18	178.35	0.987542	0.651043	1.32108	0.0962559	0.0374607	0.00458879	0.087564	0.469083	0.0850047	0.371518	0.0650095	0.157363	0.120764	0.0545595	0.0586425	0.055806	0.0959554
19	Claire	1.1856	0.679355	1.35377	0.085417	0.0360681	0.00474492	0.0757602	0.372263	0.0877829	0.327972	0.0617956	0.0797371	0.126388	0.052205	0.0564612	0.0554913	0.0877565
19	Claire	1.21382	0.702343	1.37629	0.0891761	0.0362459	0.00454438	0.0777316	0.379279	0.0872908	0.339136	0.0633277	0.0781757	0.132891	0.054944	0.0556468	0.0592199	0.0863109
19	Claire	1.18273	0.686943	1.37978	0.0863107	0.0367444	0.00487711	0.07572	0.375485	0.0854698	0.331531	0.0632069	0.0833303	0.128274	0.0530478	0.0579943	0.0562961	0.0882334
20	TILLING 1 AB	1.29954	0.821095	1.08984	0.079431	0.0314641	0.00477075	0.10118	0.976902	0.0768285	0.33709	0.0487296	0.117175	0.169648	0.0446982	0.0589827	0.0598347	0.0914861
20	TILLING 1 AB	1.26761	0.815649	1.08822	0.0738732	0.0314987	0.00486671	0.0972722	0.972227	0.0757019	0.32803	0.0504077	0.119069	0.165297	0.0452995	0.0617115	0.0603439	0.0926331
20	TILLING 1 AB	1.29681	0.842997	1.1177	0.0759186	0.0324077	0.00505102	0.0990419	0.969674	0.0758334	0.337888	0.0495016	0.127303	0.168895	0.0451266	0.0576683	0.0598995	0.0918985
21	Claire	1.27764	0.77706	1.53079	0.0883885	0.0379631	0.00475158	0.0837026	0.404774	0.0841498	0.345962	0.0617336	0.0693842	0.132936	0.05324	0.0567687	0.0563883	0.08807
21	Claire	1.32701	0.59203	1.53761	0.0878188	0.0359022	0.004775	0.0962223	0.39905	0.0847871	0.353404	0.0627288	0.0647643	0.138292	0.0542616	0.0592332	0.0601229	0.0842904
21	Claire	1.33707	0.778361	1.50027	0.085928	0.0352485	0.00478415	0.0804694	0.400895	0.0823772	0.340679	0.0623754	0.064249	0.13562	0.0527731	0.0569993	0.056292	0.0845213
22	23.75	1.1595	0.448676	1.05616	0.0941184	0.0347496	0.00510336	0.114921	0.703157	0.0492074	0.462607	0.0619188	0.11313	0.143306	0.0521392	0.0789908	0.0580149	0.103413
22	23.75	1.16795	0.654911	1.07157	0.0945605	0.0351016	0.00509242	0.0950703	0.709668	0.0500847	0.447788	0.0623569	0.11747	0.14686	0.053616	0.0814153	0.0595946	0.104281
22	23.75	1.13159	0.648244	1.06949	0.0949544	0.0362332	0.00502612	0.0959739	0.733703	0.0491225	0.451868	0.0612602	0.116097	0.141976	0.0527944	0.0796064	0.0583481	0.107937
23	TILLING 1 AB	1.37422	0.73431	1.05563	0.0746511	0.0296376	0.00497087	0.0906928	0.862466	0.0418318	0.335602	0.0491918	0.140923	0.169653	0.0452051	0.0604535	0.0569238	0.0876869
23	TILLING 1 AB	1.25057	0.66891	0.960887	0.0726281	0.0278373	0.00460998	0.087918	0.824453	0.0655148	0.31352	0.0451301	0.129195	0.158449	0.0416814	0.056197	0.0526708	0.0809303
23	TILLING 1 AB	1.25897	0.682042	0.975404	0.0699354	0.0281145	0.00468296	0.085959	0.843009	0.0649995	0.313675	0.0475448	0.131626	0.15708	0.0419356	0.0561964	0.053047	0.0837241
24	TILLING 2 AB	1.74957	0.828595	1.06284	0.0639743	0.02913	0.00526228	0.0879437	0.560491	0.0421085	0.33203	0.0527663	0.122822	0.128067	0.0456741	0.0487192	0.0480544	0.0774079
24	TILLING 2 AB	1.79182	0.851689	1.10566	0.068929	0.0301058	0.00546126	0.0936835	0.595556	0.042891	0.346289	0.0546388	0.126371	0.134492	0.0465697	0.0520148	0.0501318	0.0802163
24	TILLING 2 AB	1.75318	0.853494	1.1066	0.0653152	0.0298163	0.00505438	0.0896315	0.570666	0.0420934	0.340009	0.0538592	0.125509	0.131324	0.0464766	0.0498905	0.0493929	0.0791915
25	23.75	0.993992	0.662974	1.10981	0.0939874	0.0360663	0.00499576	0.0891731	0.765854	0.0761863	0.432985	0.0599867	0.103304	0.12923	0.0528107	0.0640599	0.0559463	0.11314
25	23.75	1.0127	0.666936	1.1248	0.0998648	0.0359586	0.00480273	0.0953196	0.758518	0.0489077	0.448531	0.0622701	0.104372	0.133634	0.0528263	0.0710954	0.0565297	0.114001
25	23.75	1.0171	0.686115	1.15764	0.0995009	0.0367759	0.00485887	0.0932968	0.788597	0.0500245	0.446316	0.0612251	0.10241	0.135998	0.0548721	0.068105	0.0598682	0.118363
26	Cadenza	0.963477	0.64651	1.60638	0.0954368	0.0371423	0.00506145	0.0840436	0.421238	0.0499188	0.352111	0.0637058	0.152276	0.124312	0.058575	0.0557501	0.056843	0.0993742
26	Cadenza	0.921826	0.624527	1.56669	0.0894136	0.0366657	0.00468825	0.0805709	0.409047	0.0473949	0.338132	0.0622068	0.172291	0.117477	0.0567228	0.0524837	0.0544864	0.0974402
26	Cadenza	0.927904	0.629775	1.57181	0.0902053	0.0370773	0.00488527	0.080178	0.422577	0.0476185	0.340397	0.0635508	0.151707	0.117616	0.0568036	0.0542283	0.0543107	0.0993102
27	TILLING 2 AB	1.55492	0.799443	0.954357	0.0631622	0.028032	0.00454694	0.075355	0.466881	0.0374908	0.302458	0.052198	0.129138	0.116484	0.0439666	0.0444972	0.0453824	0.0736714
27	TILLING 2 AB	1.56747	0.821779	0.968332	0.0641976	0.0288562	0.00479669	0.0738334	0.465648	0.0380001	0.30024	0.0513307	0.134444	0.117996	0.0441199	0.0436816	0.0457738	0.0739339
27	TILLING 2 AB	1.55647	0.810511	0.960413	0.063854	0.0285979	0.00471857	0.0727796	0.470968	0.0376179	0.299952	0.0524076	0.129018	0.117624	0.0435372	0.0446923	0.0457803	0.0738236
28	59.26	1.05794	0.768435	0.252216	0.0987429	0.0334605	0.00404691	0.0984881	0.510053	0.046177	0.465667	0.0578979	0.0937676	0.13012	0.0523424	0.062831	0.0565252	0.094293
28	59.26	1.02719	0.739834	0.241298	0.0946796	0.0317888	0.00404329	0.0943495	0.484054	0.0442137	0.446726	0.0559231	0.0920229	0.126357	0.0514069	0.0613987	0.0556273	0.0902851
28	59.26	1.04852	0.735231	0.239072	0.0916878	0.030335	0.00371622	0.0899938	0.466895	0.042948	0.435796	0.0541707	0.0873442	0.123905	0.0494281	0.0596579	0.0529498	0.0864756
29	TILLING 1 AB	1.2883	0.690661	1.08021	0.0760646	0.0280908	0.00477716	0.0917501	0.964519	0.0374858	0.34977	0.0451478	0.109116	0.16807	0.0427304	0.0577527	0.0563635	0.089945
29	TILLING 1 AB	1.28374	0.686674	1.0564	0.0772473	0.027439	0.00448532	0.0885171	0.91405	0.0359077	0.359419	0.0445752	0.112087	0.166443	0.0419982	0.0568807	0.0557582	0.0860699
29	TILLING 1 AB	1.3409	0.714395	1.09647	0.0768753	0.0282071	0.00489311	0.0913196	0.919636	0.0366016	0.355064	0.0460808	0.117843	0.172737	0.0429684	0.0599013	0.0572592	0.0863047
30	TILLING ABD	1.32747	0.66564	0.668661	0.0587703	0.0248113	0.00452966	0.0756567	0.359881	0.0355473	0.330174	0.0450459	0.12292	0.110242	0.0465465	0.0445199	0.0412074	0.0716206
30	TILLING ABD	1.36707	0.675559	0.687034	0.0593428	0.0252507	0.0047188	0.0762378	0.368799	0.0358058	0.330612	0.0464029	0.114596	0.112111	0.0475998	0.0453991	0.0428301	0.0723243
30	TILLING ABD	1.33679	0.646269	0.658486	0.0571645	0.0239498	0.0044543	0.0730952	0.349013	0.0345344	0.317664	0.0440492	0.119965	0.107528	0.0457676	0.0432892	0.0404348	0.0698771
31	Cadenza	1.07525	0.553886	1.63832	0.0859727	0.0336099	0.00448072	0.0861414	0.428465	0.0446422	0.341156	0.0613305	0.085366	0.127369	0.0572416	0.0616749	0.05751	0.094843
31	Cadenza	1.05842	0.55441	1.66124	0.0857565	0.033247	0.00455028	0.0849091	0.422023	0.0442847	0.343059	0.0609497	0.0861289	0.126199	0.0565225	0.0610576	0.0563958	0.0950056
31	Cadenza	1.05081	0.553089	1.64472	0.084479	0.033116	0.00439749	0.085114	0.419882	0.0435755	0.3379	0.0608843	0.0847289	0.126314	0.0569418	0.0612641	0.0575493	0.0941452
32	23.6	0.959386	0.576207	0.82372	0.0775478	0.0305713	0.00308619	0.0785933	0.486012	0.014708	0.379498	0.0562926	0.0789317	0.126047	0.0516594	0.060057	0.0665326	0.133368
32	23.6	0.99621	0.614013	0.848468	0.0823834	0.0293629	0.00388776	0.0800457	0.497664	0.0413365	0.393338	0.0561775	0.0803983	0.121706	0.049451	0.0570414	0.0539122	0.102874
32	23.6	0.889268	0.595536	0.776992	0.109492	0.0483918	0.0447581	0.128522	0.590594	0.148018	0.40887	0.059523	0.0730742	0.0953226	0.0415853	0.0428075	0.0513349	0.11768
33	Claire	1.35814	0.72857	1.4242	0.082372	0.0347365	0.0204458	0.0715085	0.38969	0.110001	0.319439	0.0595953	0.0701509	0.123506	0.0513114	0.0474351	0.0603357	0.0620861
33	Claire	1.27983	0.708739	1.39294	0.082591	0.0342035	0.0222792	0.072834	0.393914	0.109426	0.320961	0.0576441	0.0678644	0.121892	0.0490676	0.0473169	0.0608669	0.0619279
33	Claire	1.29774	0.724535	1.4504	0.0830295	0.034828	0.0194263	0.074888	0.393796	0.116266	0.324914	0.0590942	0.0743439	0.124962	0.0391088	0.0477577	0.0609661	0.0619234
34	59.26	1.09411	0.673411	0.15525	0.0899811	0.0315154	0.0354427	0.0904215	0.469085	0.104833	0.429989	0.0571624	0.127829	0.111007	0.0457331	0.0499674	0.0543492	0.0707452
34	59.26	1.115	0.695114	0.157308	0.0924959	0.032318	0.039247	0.0917988	0.479384	0.105669	0.440473	0.0585347	0.136377	0.114314	0.0471531	0.0518293	0.0558663	0.0689448
34	59.26	1.09229	0.679701	0.15427	0.0894415	0.0314991	0.0372206	0.0894189	0.466525	0.107217	0.432151	0.0579678	0.136236	0.112615	0.0453737	0.0511142	0.0573443	0.0757337
35	TILLING ABD	1.60335	0.838916	0.656287	0.0658896	0.0288394	0.0337768	0.0813701	0.391021	0.106383	0.383534	0.0561074	0.138497	0.120027	0.0637219	0.0427346	0.0538531	0.0658568
35	TILLING ABD	1.3952	0.750302	0.581097	0.0542402	0.0253986	0.0330416	0.0687399	0.346909	0.0963288	0.345181	0.0523729	0.1333	0.109497	0.0435578	0.0395912	0.0496421	0.0597261
35	TILLING ABD	1.43551	0.775905	0.619189	0.0539532	0.0256497	0.0330848	0.0672913	0.356203	0.0932016	0.349858	0.0531113	0.132209	0.111743	0.0559562	0.0404901	0.0494334	0.0611639
36	23.6	1.09774	0.653191	0.842918	0.0672542	0.03104	0.0442572	0.0809215	0.49737	0.0516649	0.388532	0.0551364	0.0824744	0.105264	0.0453413	0.0461133	0.0527343	0.0868321
36	23.6	1.00036	0.611285	0.814186	0.0656942	0.0276181	0.0401547	0.0741935	0.509365	0.0839469	0.372791	0.0526801	0.0793321	0.10215	0.0322441	0.0452848	0.0512687	0.0781355
36	23.6	0.995575	0.606735	0.808403	0.0655564	0.0272229	0.0397559	0.0729451	0.500562	0.0852676	0.36812	0.0524955	0.0788733	0.102118	0.039364	0.0451543	0.051143	0.077324
37	Cadenza	1.09366	0.735246	1.78692	0.0796653	0.0343677	0.0380118	0.0832817	0.446963	0.0970301	0.348197	0.0644787	0.0794569	0.118586	0.0536566	0.050687	0.0654575	0.0932682
37	Cadenza	1.10597	0.732798	1.77049	0.0817652	0.040153	0.0369587	0.0847962	0.445995	0.0948937	0.349063	0.0634298	0.0776039	0.118312	0.055163	0.0487217	0.0654194	0.0863476
37	Cadenza	1.1001	0.737146	1.83603	0.079315	0.0345034	0.0330096	0.082968	0.44248	0.0949141	0.348766	0.0644568	0.0840744	0.117773	0.0513527	0.0475159	0.0635817	0.0873519
38	TILLING 2 AB	1.63664	0.904594	0.884117	0.0530531	0.0261749	0.0281282	0.0694433	0.434502	0.0781316	0.289196	0.0516761	0.147482	0.109403	0.0332953	0.0379079	0.0513423	0.0670526
38	TILLING 2 AB	1.26919	0.700428	0.764226	0.0663027	0.0301802	0.0211476	0.0966854	0.421312	0.0371088	0.276102	0.0430977	0.128269	0.092081	0.0401514	0.0302861	0.0475853	0.0670633
38	TILLING 2 AB	1.63101	0.902267	0.89471	0.0543395	0.0261796	0.0274498	0.0691809	0.444545	0.0794162	0.289769	0.051221	0.148157	0.108439	0.0373958	0.0366901	0.0503666	0.0675192
39	23.6	1.13036	0.873757	1.00004	0.0872742	0.0390888	0.0734218	0.0798613	0.570726	0.0590134	0.442576	0.0642685	0.113186	0.121407	0.0597766	0.0530745	0.0638706	0.101539
39	23.6	1.01509	0.778775	0.885802	0.0759237	0.0296471	0.0603388	0.0700306	0.510592	0.0525161	0.393984	0.056892	0.0945303	0.108521	0.0483744	0.0479426	0.0570696	0.091144
39	23.6	1.00128	0.776128	0.889899	0.077745	0.0347371	0.0649475	0.0702445	0.512714	0.0524996	0.393663	0.0566102	0.0945427	0.10836	0.0499742	0.0477649	0.0568851	0.0991537
40	178.35	0.979242	0.77958	1.3907	0.0759704	0.0378634	0.0355609	0.0700798	0.423017	0.089855	0.350361	0.0588455	0.10699	0.110338	0.0535316	0.0480576	0.0573117	0.0813252
40	178.35	0.969058	0.768075	1.37735	0.0747525	0.0376052	0.0335081	0.0687475	0.411811	0.0896941	0.344839	0.0588114	0.109382	0.111021	0.0466929	0.0451586	0.0573492	0.0810428
40	178.35	0.961166	0.759094	1.35841	0.0737376	0.0372398	0.0370768	0.0676841	0.406705	0.0865329	0.338181	0.0577848	0.109024	0.108708	0.0468184	0.0470671	0.056708	0.0896614
41	TILLING 2 AB	1.76824	0.922109	1.05836	0.0617702	0.0329098	0.0311031	0.0875164	0.512881	0.0484036	0.330418	0.0575538	0.134254	0.114602	0.0426017	0.0390538	0.0561945	0.0786011
41	TILLING 2 AB	1.75962	0.756935	1.03691	0.0623183	0.0330986	0.0285135	0.098857	0.503267	0.0478233	0.332571	0.0568204	0.132213	0.113224	0.0342198	0.0400379	0.0565668	0.0782436
41	TILLING 2 AB	1.7759	0.924404	1.06618	0.0617037	0.0326603	0.0303096	0.087942	0.508475	0.0478685	0.335812	0.0575198	0.131909	0.113867	0.0541776	0.0391112	0.05688	0.0788051
42	TILLING ABD	1.34892	0.839792	0.649325	0.0604685	0.0315642	0.0457774	0.0788859	0.374265	0.0853926	0.357161	0.0555137	0.165995	0.107391	0.0468945	0.0385664	0.0549217	0.0834485
42	TILLING ABD	1.343	0.828059	0.637941	0.0587187	0.0311898	0.0438471	0.0796952	0.355873	0.085852	0.350465	0.0551828	0.164535	0.105551	0.0528467	0.0385542	0.0542698	0.0877383
42	TILLING ABD	1.35482	0.853426	0.65553	0.060894	0.0328171	0.0495214	0.0810447	0.362103	0.0493025	0.36184	0.0569546	0.177157	0.109646	0.0489641	0.0388614	0.057313	0.085576
43	59.84	1.03779	0.84473	0.152715	0.0809437	0.0374496	0.0518648	0.0987231	0.441572	0.0532837	0.4609	0.0644988	0.131843	0.113739	0.0557798	0.0509833	0.0617814	0.109434
43	59.84	1.09344	0.895137	0.162723	0.0880151	0.0393655	0.0525952	0.104865	0.479923	0.056125	0.49037	0.0679769	0.138294	0.120159	0.0541242	0.0537245	0.0646032	0.117836
43	59.84	1.01264	0.817403	0.148479	0.0791888	0.0361603	0.0489975	0.0934764	0.426854	0.0531183	0.445774	0.0628952	0.126931	0.110462	0.0511773	0.0499607	0.0597896	0.107605
44	Cadenza	1.27374	0.811758	2.13249	0.0887307	0.0414893	0.0330673	0.107113	0.525653	0.0613033	0.395939	0.0714833	0.0945693	0.125086	0.0469623	0.0506023	0.0715217	0.126629
44	Cadenza	1.22235	0.774891	1.97747	0.0853734	0.039346	0.0310952	0.100429	0.513589	0.0589832	0.373526	0.0677159	0.0882052	0.117142	0.0445335	0.0455644	0.0663929	0.125053
44	Cadenza	1.20905	0.778339	2.03637	0.0848912	0.0411002	0.0265722	0.100475	0.503003	0.0592249	0.377758	0.0685187	0.0916257	0.118626	0.0647572	0.0459831	0.0673408	0.112093
45	23.6	1.05868	0.759546	0.952257	0.0830715	0.036374	0.0610436	0.100367	0.576858	0.0514696	0.450929	0.0601361	0.0742857	0.114527	0.046323	0.0481154	0.0610075	0.125031
45	23.6	1.06133	0.828184	0.958531	0.0838722	0.0363663	0.067689	0.0936827	0.590321	0.0519811	0.452233	0.0604478	0.0749489	0.114909	0.0377129	0.0462605	0.0609654	0.124769
45	23.6	1.05717	0.815376	0.94756	0.0825321	0.0361054	0.0704738	0.0917539	0.581778	0.0514065	0.442826	0.0601039	0.0759128	0.114612	0.0508259	0.046306	0.0607636	0.126719
46	Claire	1.10173	0.732267	1.22877	0.0721985	0.0357338	0.0209084	0.0676304	0.292937	0.0551112	0.328059	0.0622002	0.102899	0.116331	0.0466036	0.0450744	0.0655322	0.0973293
46	Claire	1.14282	0.770273	1.32442	0.0766893	0.0377109	0.0231536	0.0714865	0.311244	0.0574468	0.344696	0.0652697	0.10813	0.122898	0.0338379	0.0471147	0.0679163	0.101391
46	Claire	1.1182	0.748028	1.26023	0.0741848	0.036348	0.0221976	0.0683618	0.298927	0.0559577	0.331285	0.0630306	0.106833	0.118075	0.0382366	0.0470633	0.0654345	0.0944179
47	59.84	1.05009	0.877133	0.179653	0.0881619	0.0367282	0.0549522	0.0928662	0.510935	0.08043	0.47175	0.0665655	0.115692	0.118647	0.0470817	0.0539687	0.0648457	0.119078
47	59.84	1.00602	0.842797	0.173	0.0847474	0.0355864	0.0521119	0.0902874	0.484623	0.077659	0.45619	0.0635431	0.110539	0.113252	0.0341874	0.0491781	0.0624426	0.114873
47	59.84	1.01015	0.844893	0.172915	0.0860501	0.0355241	0.0528118	0.0904766	0.48911	0.0783192	0.455386	0.0653672	0.111286	0.11424	0.0436294	0.0496885	0.0630336	0.117907
48	TILLING 1 AB	1.2742	0.80156	0.986814	0.0579302	0.0293279	0.0306266	0.0738091	0.794198	0.0391506	0.29496	0.0493544	0.133318	0.141547	0.0528622	0.0406238	0.0612189	0.0985653
48	TILLING 1 AB	1.27204	0.795026	0.989131	0.0572344	0.028832	0.0303249	0.0734045	0.795132	0.0394669	0.293357	0.0488994	0.134634	0.141447	0.0398571	0.0405955	0.0611005	0.0867062
48	TILLING 1 AB	1.42505	0.899073	1.11736	0.0648431	0.0322766	0.0323414	0.0829993	0.879613	0.0423405	0.329586	0.0549524	0.150923	0.157602	0.0339689	0.0449135	0.0678458	0.106494
49	23.6	1.03296	0.75029	0.912185	0.0766676	0.0333319	0.0588106	0.0830022	0.542427	0.0486257	0.416764	0.060013	0.0948387	0.110291	0.0419576	0.0451237	0.0592225	0.119729
49	23.6	1.0482	0.769404	0.934434	0.0773711	0.0326915	0.0561176	0.0829449	0.547549	0.0469991	0.420956	0.0605081	0.0974352	0.110506	0.0422362	0.0447756	0.0582322	0.117749
49	23.6	1.05615	0.763356	0.928747	0.0769635	0.0321869	0.055548	0.0803766	0.534454	0.0464687	0.415992	0.0594974	0.0932113	0.110786	0.0451895	0.0446685	0.0583629	0.116788
50	23.75	0.907945	0.715658	0.781081	0.0798658	0.0330864	0.0614177	0.0783803	0.570609	0.0468786	0.398609	0.0625955	0.14676	0.108586	0.0651866	0.0492566	0.0591988	0.121099
50	23.75	0.907282	0.721704	0.788909	0.0799807	0.0330443	0.060854	0.079132	0.584348	0.0465749	0.405162	0.0629302	0.147903	0.108157	0.0456872	0.0490458	0.0594868	0.124076
50	23.75	0.893373	0.713859	0.777696	0.0799601	0.0327825	0.0609834	0.0781435	0.579033	0.0466994	0.403463	0.062453	0.151454	0.107065	0.0455168	0.0483425	0.0589228	0.126124
51	Cadenza	1.06446	0.718888	1.81651	0.0792564	0.0369332	0.0303919	0.0843731	0.445225	0.0523597	0.354669	0.0638965	0.0995312	0.114373	0.061219	0.0440062	0.066016	0.12043
51	Cadenza	1.11143	0.741407	1.91699	0.0803768	0.0379849	0.0248538	0.0877373	0.45225	0.0526068	0.36925	0.0659513	0.105832	0.117012	0.0585669	0.0439576	0.065125	0.123503
51	Cadenza	1.05846	0.706839	1.80364	0.076376	0.0355571	0.027531	0.0816907	0.432366	0.0511922	0.344947	0.0628116	0.100254	0.112816	0.0530437	0.0422488	0.0634837	0.118255
52	59.84	1.14334	0.858785	0.203599	0.0916521	0.0341506	0.0543886	0.102135	0.492863	0.0724708	0.480412	0.0633025	0.0887834	0.122717	0.0466557	0.0518962	0.0617975	0.115673
52	59.84	1.29848	0.98284	0.229511	0.0995513	0.0384014	0.0574506	0.115061	0.576539	0.0778111	0.55082	0.0708789	0.101917	0.137156	0.0475788	0.0649294	0.0689153	0.132647
52	59.84	1.88017	1.35788	0.297105	0.125658	0.0646255	0.080239	0.166159	0.782635	0.0815721	0.779805	0.0935096	0.14312	0.195432	0.0422459	0.0831716	0.0964652	0.16575
53	23.75	1.80469	1.27004	1.49014	0.11574	0.0504219	0.100279	0.140401	1.09766	0.126315	0.708214	0.107085	0.146603	0.207949	0.0612801	0.0884898	0.0958768	0.178703
53	23.75	1.80398	1.24817	1.49215	0.123401	0.0612976	0.00670438	0.149462	1.07716	0.0731615	0.714658	0.10606	0.145103	0.202656	0.0715691	0.0856831	0.0955235	0.179923
53	23.75	1.80315	1.24419	1.4696	0.125292	0.0617407	0.0982207	0.154096	1.08528	0.0795045	0.710857	0.106087	0.148382	0.201824	0.0593343	0.0854525	0.0950761	0.186304
54	Cadenza	2.01167	1.22894	2.30065	0.139214	0.0620913	0.0443584	0.155124	0.700337	0.090204	0.6385	0.110173	0.182534	0.200577	0.0589547	0.0736199	0.0989835	0.171805
54	Cadenza	2.2825	1.41744	2.68078	0.150594	0.0714108	0.0558235	0.163934	0.811582	0.102193	0.720336	0.125979	0.202758	0.224277	0.0630904	0.0827459	0.11281	0.196831
54	Cadenza	1.83788	1.12465	2.14846	0.119624	0.0573639	0.0425179	0.133013	0.647698	0.0816487	0.578337	0.102097	0.168983	0.180413	0.0491595	0.0666344	0.0915813	0.160873
55	TILLING ABD	2.54103	1.38529	0.937702	0.0930674	0.0493954	0.0619757	0.13771	0.5443	0.0715692	0.614609	0.0982622	0.246743	0.185288	0.0539033	0.061817	0.0828284	0.141809
55	TILLING ABD	2.03754	1.12087	0.749032	0.0741552	0.0395056	0.0499723	0.107862	0.437267	0.0581133	0.478241	0.068484	0.199578	0.150511	0.0574236	0.0493751	0.0664342	0.112932
55	TILLING ABD	2.3113	1.21355	0.804687	0.0641975	0.0439092	0.0534151	0.0882433	0.43566	0.0597727	0.502018	0.0769319	0.219508	0.170689	0.0407225	0.0563448	0.0738857	0.101912
56	59.26	1.95546	1.35952	0.296573	0.106862	0.0583593	0.0819754	0.126838	0.688919	0.0755664	0.730809	0.092325	0.147885	0.212184	0.0613783	0.0860087	0.0942983	0.137804
56	59.26	2.01947	1.39774	0.310503	0.121513	0.0600142	0.0904877	0.13986	0.705718	0.0813288	0.791381	0.113128	0.153095	0.225185	0.0510961	0.0922042	0.0978492	0.144278
56	59.26	2.02397	1.40734	0.307988	0.11274	0.0599472	0.0867618	0.128981	0.696337	0.0786835	0.745991	0.0948023	0.150311	0.218041	0.0504436	0.0896787	0.0966236	0.139301

[truncated: 8 more sheets: 11. Free asparagine stats, 12. Bread colour, 13. Bread and toast acrylamide, 14. Asn vs acrylamide in bread , 15. Bread colour vs acrylamide, 16. Biscuit acrylamide, 17. Asn vs acrylamide biscuits, 18. Biscuit colour]
